# Supplementary material for: Acute E-Cigarette Aerosol Condensate Exposure Disrupts the Transcriptome and Proteome Profiles of Human Bronchial Epithelial BEAS-2B Cells
Source: Cells. 2026 Mar 16;15(6):525. doi: 10.3390/cells15060525 (PMC13025378; doi:10.3390/cells15060525)
Supplement: Supplementary file 1 [file cells-15-00525-s001.zip › Table S1 Trifunovic et al.xlsx]

## Sheet: DEG_ctrl_vs_PGVG
	baseMean	log2FoldChange	lfcSE	pvalue	padj	symbol	entrez
ENSG00000171612	438.072	-0.198868	0.0850405	0.00150179	0.0181855	SLC25A33	84275
ENSG00000060656	483.616	0.462679	0.0996415	6.44953e-09	9.53619e-07	PTPRU	10076
ENSG00000116954	687.002	-0.159714	0.0707487	0.00470416	0.0414232	RRAGC	64121
ENSG00000228929	31.6948	-0.360953	0.29026	0.000319534	0.00587381	RPS13P2	729236
ENSG00000123080	1581.2	0.192667	0.0766603	0.00117296	0.0152636	CDKN2C	1031
ENSG00000226084	88.1024	-0.531778	0.22467	2.07537e-05	0.000685224	RPL17P6	645441
ENSG00000067334	1619.28	-0.149225	0.0561968	0.00217505	0.0238893	DNTTIP2	30836
ENSG00000137936	2028.49	-0.207301	0.0539539	1.14863e-05	0.000428078	BCAR3	8412
ENSG00000116299	217.345	0.245379	0.152158	0.0020009	0.0224202	ELAPOR1	57535
ENSG00000137962	6384.99	-0.216274	0.0568791	1.06162e-05	0.000402264	ARHGAP29	9411
ENSG00000116793	805.117	0.181471	0.0734514	0.00172152	0.0199946	PHTF1	10745
ENSG00000117525	2846.14	-0.426511	0.0553111	1.53008e-17	2.97339e-14	F3	2152
ENSG00000162688	823.363	0.165494	0.0794833	0.00590558	0.0483646	AGL	178
ENSG00000134247	3532.46	0.209623	0.0522469	5.47022e-06	0.000237736	PTGFRN	5738
ENSG00000183508	90.8164	0.210886	0.162299	0.00540778	0.0457191	TENT5C	54855
ENSG00000081026	455.574	0.171791	0.0870392	0.00616271	0.0499889	MAGI3	260425
ENSG00000184371	997.078	0.391701	0.075898	3.31022e-10	7.63201e-08	CSF1	1435
ENSG00000162851	403.657	-0.19018	0.0934579	0.00346244	0.0332155	TFB2M	64216
ENSG00000197965	3022.97	0.199326	0.052066	1.4792e-05	0.000521335	MPZL1	9019
ENSG00000116679	2261.53	-0.215305	0.0541898	5.53124e-06	0.000239623	IVNS1ABP	10625
ENSG00000057252	2534.81	-0.153233	0.0531779	0.00105376	0.0141633	SOAT1	6646
ENSG00000067533	984.861	-0.221102	0.0733802	0.000142048	0.00314702	RRP15	51018
ENSG00000173726	3659.15	-0.219043	0.0543313	3.94224e-06	0.000184918	TOMM20	9804
ENSG00000134717	1970.34	-0.148075	0.0594634	0.00344775	0.0331609	BTF3L4	91408
ENSG00000143641	5846.34	0.130727	0.0514699	0.00412776	0.037786	GALNT2	2590
ENSG00000171161	857.731	0.180848	0.0789911	0.00264572	0.0272856	ZNF672	79894
ENSG00000151414	4147.7	-0.185353	0.0679048	0.000806467	0.0117582	NEK7	140609
ENSG00000035687	1494.28	-0.190243	0.0640676	0.000361074	0.00651732	ADSS2	159
ENSG00000185420	400.33	-0.181029	0.0820816	0.00314472	0.0310308	SMYD3	64754
ENSG00000143341	97.8277	0.309652	0.224689	0.000908974	0.0127735	HMCN1	83872
ENSG00000116761	576.759	-0.287713	0.0855307	7.58564e-06	0.000309791	CTH	1491
ENSG00000117318	2062.34	0.179302	0.0563171	0.000238902	0.00472352	ID3	3399
ENSG00000142676	10363	-0.266456	0.0706355	2.85441e-06	0.000143279	RPL11	6135
ENSG00000177888	584.552	0.175802	0.0889031	0.00553143	0.0463284	ZBTB41	360023
ENSG00000236675	241.285	0.580164	0.137233	7.46491e-08	7.05175e-06	MTX1LP	4581
ENSG00000177628	2876.78	0.252642	0.0592741	5.64802e-07	3.9e-05	GBA1	2629
ENSG00000143630	239.346	0.329653	0.135513	7.88537e-05	0.00195381	HCN3	57657
ENSG00000244716	104.567	-0.232635	0.178579	0.00348238	0.0333363	RPL17P7	100132742
ENSG00000132676	1989.35	-0.150671	0.0568457	0.002144	0.023692	DAP3	7818
ENSG00000254726	267.935	0.194762	0.107156	0.00443006	0.0396984	MEX3A	92312
ENSG00000143061	1396.57	0.287745	0.0740016	9.88315e-07	6.07886e-05	IGSF3	3321
ENSG00000162734	12324.1	-0.161032	0.0448612	8.41642e-05	0.00204809	PEA15	8682
ENSG00000049239	742.78	0.436922	0.0877356	9.92757e-10	1.95717e-07	H6PD	9563
ENSG00000083444	4597.59	0.190688	0.0535008	4.94323e-05	0.00136119	PLOD1	5351
ENSG00000116691	426.665	-0.189555	0.0913552	0.00326876	0.0318886	MIIP	60672
ENSG00000117632	12669.2	-0.136577	0.0513297	0.00269029	0.0274853	STMN1	3925
ENSG00000142937	14054.7	-0.201842	0.0560083	3.26394e-05	0.000993274	RPS8	6202
ENSG00000070785	708.278	-0.250365	0.0820944	5.74306e-05	0.00154354	EIF2B3	8891
ENSG00000142871	13751.2	-0.139121	0.0566876	0.00447367	0.0400337	CCN1	3491
ENSG00000137970	379.707	-0.389555	0.148723	2.42996e-05	0.000772309	RPL7P9	653702
ENSG00000117395	2824.59	-0.241665	0.0555631	5.34227e-07	3.74592e-05	EBNA1BP2	10969
ENSG00000116874	381.574	-0.257611	0.093459	0.000115774	0.00264684	WARS2	10352
ENSG00000065600	355.779	-0.238013	0.108097	0.000765675	0.0113212	PACC1	55248
ENSG00000023572	1012.9	-0.217223	0.0708415	0.000134097	0.00299036	GLRX2	51022
ENSG00000116396	99.3399	0.327051	0.190891	0.000486243	0.00814577	KCNC4	3749
ENSG00000179403	66.0384	0.207995	0.17846	0.00582977	0.0478555	VWA1	64856
ENSG00000142669	3395.99	-0.158116	0.0555033	0.00105577	0.0141633	SH3BGRL3	83442
ENSG00000142910	2264.45	0.157249	0.0580743	0.00160763	0.0190493	TINAGL1	64129
ENSG00000162517	1503	-0.172692	0.0728024	0.00268589	0.0274853	PEF1	553115
ENSG00000163041	3472.03	-0.146905	0.0582337	0.00324284	0.0316899	H3-3A	3020
ENSG00000143369	737.441	0.200849	0.0711262	0.000421334	0.00728259	ECM1	1893
ENSG00000117385	1782.06	0.162495	0.0556574	0.000783145	0.0115418	P3H1	64175
ENSG00000001461	1505.34	0.137254	0.0576237	0.00555073	0.0463799	NIPAL3	57185
ENSG00000175130	1897.64	0.205061	0.0771706	0.000592542	0.0094605	MARCKSL1	65108
ENSG00000117593	1630.43	0.183365	0.0605914	0.000358323	0.00648416	DARS2	55157
ENSG00000143217	339.869	0.222825	0.108832	0.00150656	0.0181872	NECTIN4	81607
ENSG00000143256	1519.18	-0.166364	0.0637687	0.00173164	0.02005	PFDN2	5202
ENSG00000143437	933.113	0.147063	0.0642502	0.00574972	0.0474682	ARNT	405
ENSG00000159596	721.011	-0.340968	0.0891181	4.06438e-07	2.99128e-05	TMEM69	51249
ENSG00000142864	11855.7	-0.179069	0.0455102	1.53128e-05	0.000533581	SERBP1	26135
ENSG00000116750	1550.38	-0.180096	0.062691	0.000611553	0.00969576	UCHL5	51377
ENSG00000131236	10600.7	-0.13712	0.0475108	0.00138279	0.0170382	CAP1	10487
ENSG00000116525	404.294	0.227325	0.0928675	0.000560925	0.00913619	TRIM62	55223
ENSG00000162654	25.1537	0.276845	0.299383	0.000447409	0.00762671	GBP4	115361
ENSG00000137959	84.2452	0.354387	0.356425	0.000132491	0.00295941	IFI44L	10964
ENSG00000134259	391.906	-0.185861	0.0927715	0.00409017	0.0375429	NGF	4803
ENSG00000188976	3349.2	-0.13277	0.0529279	0.00433831	0.0391859	NOC2L	26155
ENSG00000187608	1106.61	0.323222	0.0999183	5.85126e-06	0.000251757	ISG15	9636
ENSG00000137965	182.035	0.73568	0.156374	1.07756e-08	1.4319e-06	IFI44	10561
ENSG00000137955	1275.36	-0.201376	0.0750434	0.000608921	0.00968791	RABGGTB	5876
ENSG00000159479	847.453	-0.170739	0.0745537	0.00338488	0.0327485	MED8	112950
ENSG00000272405	381.01	0.23693	0.107384	0.000777218	0.0114794	NA	NA
ENSG00000187634	52.2153	0.203365	0.19755	0.00563721	0.0467871	SAMD11	148398
ENSG00000122406	13935.2	-0.292159	0.0581499	4.33833e-09	6.86213e-07	RPL5	6125
ENSG00000189410	439.893	-0.478688	0.105798	1.26366e-08	1.62037e-06	SH2D5	400745
ENSG00000159164	1738.56	0.197617	0.0583604	7.873e-05	0.00195381	SV2A	9900
ENSG00000143368	2234.62	-0.212194	0.0533318	5.86686e-06	0.000251757	SF3B4	10262
ENSG00000143819	1311.94	0.292995	0.0810454	2.58279e-06	0.000133075	EPHX1	2052
ENSG00000116649	2648.72	-0.217899	0.0583873	1.33162e-05	0.000483442	SRM	6723
ENSG00000198860	1706.6	-0.157571	0.0539864	0.000866567	0.0124041	TSEN15	116461
ENSG00000121753	934.752	0.191281	0.0704354	0.00072316	0.0108458	ADGRB2	576
ENSG00000162745	114.506	0.387801	0.200124	0.000159806	0.00347259	OLFML2B	25903
ENSG00000242125	702.622	-0.301165	0.10451	3.01431e-05	0.000934023	SNHG3	8420
ENSG00000116809	735.91	-0.176779	0.0740759	0.00235431	0.025237	ZBTB17	7709
ENSG00000176261	382.498	-0.320854	0.104919	1.15762e-05	0.000429076	ZBTB8OS	339487
ENSG00000091483	2106.62	-0.209387	0.05686	2.01042e-05	0.000670289	FH	2271
ENSG00000203668	979.912	-0.311766	0.0891967	2.69311e-06	0.000136481	CHML	1122
ENSG00000143815	2906.93	-0.234902	0.0574878	2.0215e-06	0.000109994	LBR	3930
ENSG00000142798	6672.16	0.226058	0.140438	0.00293085	0.0293365	HSPG2	3339
ENSG00000160094	495.05	0.184719	0.0796861	0.00225547	0.0245449	ZNF362	149076
ENSG00000188643	3382.66	-0.196922	0.0567698	6.0006e-05	0.00159738	S100A16	140576
ENSG00000214193	519.579	0.582511	0.0920021	2.79649e-12	1.08687e-09	SH3D21	79729
ENSG00000116898	1249.38	-0.199351	0.0650232	0.000214684	0.00434575	MRPS15	64960
ENSG00000153029	450.655	0.246873	0.0910522	0.000171911	0.00365964	MR1	3140
ENSG00000163346	1151.22	0.275155	0.0732284	2.36605e-06	0.000125724	PBXIP1	57326
ENSG00000160691	5464.8	0.221409	0.0570745	6.83656e-06	0.000283092	SHC1	6464
ENSG00000163191	4116.45	-0.191684	0.0594419	0.000156612	0.00341956	S100A11	6282
ENSG00000135845	538.431	-0.227509	0.0840055	0.000286297	0.00544684	PIGC	5279
ENSG00000134250	9844.16	0.206022	0.0837103	0.000941702	0.0130981	NOTCH2	4853
ENSG00000179163	711.196	0.429581	0.0929716	5.95241e-09	8.89787e-07	FUCA1	2517
ENSG00000084636	254.393	0.630338	0.140255	2.96044e-08	3.27406e-06	COL16A1	1307
ENSG00000117114	2316.07	0.210125	0.0627361	6.48711e-05	0.00169713	ADGRL2	23266
ENSG00000155363	1986.58	0.197293	0.0586217	8.51926e-05	0.00206573	MOV10	4343
ENSG00000117461	484.879	0.439661	0.123942	7.11007e-07	4.76445e-05	PIK3R3	8503
ENSG00000127125	549.073	-0.22878	0.0845311	0.000278211	0.00532536	PPCS	79717
ENSG00000053372	2073.06	-0.287563	0.0628214	4.63825e-08	4.70851e-06	MRTO4	51154
ENSG00000197429	444.982	0.213926	0.0899841	0.000932838	0.0130415	IPP	3652
ENSG00000184588	35.6033	0.257721	0.250168	0.00145369	0.0177386	PDE4B	5142
ENSG00000133056	251.569	0.352386	0.145933	6.37603e-05	0.00168088	PIK3C2B	5287
ENSG00000116455	1003.2	-0.226801	0.0798472	0.000202156	0.00416655	WDR77	79084
ENSG00000116459	3521.91	-0.240227	0.0573418	1.11961e-06	6.73895e-05	ATP5PB	515
ENSG00000183291	2819.46	-0.154244	0.0575183	0.00183515	0.0209425	SELENOF	9403
ENSG00000134668	760.817	-0.264308	0.107651	0.00022885	0.00455124	SPOCD1	90853
ENSG00000031698	7404.71	-0.168817	0.0509477	0.000193942	0.00404012	SARS1	6301
ENSG00000143126	706.567	0.448098	0.116286	2.07338e-07	1.70934e-05	CELSR2	1952
ENSG00000134243	5098.01	0.208861	0.0502618	3.0646e-06	0.000151676	SORT1	6272
ENSG00000117143	5670.85	-0.207802	0.051432	5.10239e-06	0.000224621	UAP1	6675
ENSG00000134684	7079.68	-0.136276	0.043341	0.000618336	0.00976914	YARS1	8565
ENSG00000137975	245.192	0.200114	0.114397	0.0042998	0.0389935	CLCA2	9635
ENSG00000162458	2415.72	-0.157171	0.0566022	0.0013254	0.0165559	FBLIM1	54751
ENSG00000224321	95.2283	0.321675	0.195533	0.000584716	0.00936853	NA	NA
ENSG00000116985	49.7992	0.217781	0.196478	0.00451866	0.0402273	BMP8B	656
ENSG00000084623	5786.04	-0.237838	0.0569303	1.2619e-06	7.43102e-05	EIF3I	8668
ENSG00000142687	1708.3	0.182476	0.0577966	0.000242286	0.00477654	KIAA0319L	79932
ENSG00000162591	2192.43	0.175893	0.0683031	0.00151969	0.0182457	MEGF6	1953
ENSG00000162496	523.612	0.618066	0.0944509	9.41892e-13	4.27085e-10	DHRS3	9249
ENSG00000184292	1817.63	0.332226	0.110791	1.19703e-05	0.00044128	TACSTD2	4070
ENSG00000162490	169.451	0.511286	0.167436	3.8481e-06	0.000182389	DRAXIN	374946
ENSG00000125459	400.012	-0.19224	0.0903248	0.00275687	0.0279848	MSTO1	55154
ENSG00000266472	1150.39	-0.177639	0.0725099	0.00198668	0.0223345	MRPS21	54460
ENSG00000175756	1927.86	-0.158582	0.0723572	0.00556659	0.0464554	AURKAIP1	54998
ENSG00000117054	1001.75	-0.141431	0.0605549	0.00575278	0.0474682	ACADM	34
ENSG00000132768	729.807	-0.186076	0.0690886	0.000873685	0.0124448	DPH2	1802
ENSG00000162736	2955.64	0.136788	0.0495995	0.00203381	0.0227142	NCSTN	23385
ENSG00000185630	723.449	0.306251	0.107876	3.15527e-05	0.00096452	PBX1	5087
ENSG00000226419	474.778	-0.345203	0.100714	1.99051e-06	0.000108994	SLC16A1-AS1	100506392
ENSG00000234741	2146.23	-0.422029	0.0648069	9.12205e-14	6.5309e-11	GAS5	60674
ENSG00000198793	2986.42	0.179065	0.0680113	0.00121438	0.0156284	MTOR	2475
ENSG00000143624	2182.79	0.140234	0.0536393	0.0028709	0.0288853	INTS3	65123
ENSG00000168765	192.02	0.24491	0.130863	0.00130291	0.0163277	GSTM4	2948
ENSG00000183853	4860.11	0.218237	0.0682041	8.56777e-05	0.0020738	KIRREL1	55243
ENSG00000077157	466.459	0.201457	0.0995151	0.00265168	0.0273264	PPP1R12B	4660
ENSG00000186283	898.811	0.155365	0.0649522	0.00379302	0.0354956	TOR3A	64222
ENSG00000143337	1908.24	0.149404	0.0568755	0.00234324	0.0251778	TOR1AIP1	26092
ENSG00000215908	131.633	0.218174	0.143989	0.00388413	0.0361147	NA	NA
ENSG00000143549	15631	-0.160283	0.0478976	0.000205057	0.00421996	TPM3	7170
ENSG00000077549	5826.52	-0.12599	0.0462714	0.00266934	0.0274046	CAPZB	832
ENSG00000173436	235.887	-0.310621	0.129301	0.000112696	0.00258516	MICOS10	440574
ENSG00000116251	1894.19	-0.329929	0.0963864	2.54914e-06	0.000132858	RPL22	6146
ENSG00000158292	167.64	0.292967	0.150076	0.000471864	0.00793419	GPR153	387509
ENSG00000117152	576.097	-0.636549	0.111422	1.18769e-10	3.16788e-08	RGS4	5999
ENSG00000169991	1355.54	0.189014	0.0616074	0.00027544	0.0052921	IFFO2	126917
ENSG00000143569	4694.28	0.148863	0.0585949	0.00298028	0.0297656	UBAP2L	9898
ENSG00000177606	4480.73	-0.248938	0.0558959	2.69029e-07	2.10322e-05	JUN	3725
ENSG00000196449	511.008	-0.257233	0.101729	0.000220524	0.00442447	YRDC	79693
ENSG00000117481	756.896	-0.153456	0.0671094	0.00505727	0.0435957	NSUN4	387338
ENSG00000163431	28.2405	0.444118	0.365363	6.40844e-05	0.0016829	LMOD1	25802
ENSG00000134375	1541.56	-0.196699	0.059091	9.79852e-05	0.00231004	TIMM17A	10440
ENSG00000133059	954.846	0.174059	0.0698523	0.00195535	0.0220552	DSTYK	25778
ENSG00000169174	546.583	0.280973	0.125721	0.000291275	0.00550308	PCSK9	255738
ENSG00000117118	1579.35	-0.243775	0.0693107	1.42593e-05	0.000509107	SDHB	6390
ENSG00000126698	3604.78	-0.164598	0.054604	0.000561483	0.00913619	DNAJC8	22826
ENSG00000162512	1413.94	0.332768	0.0742594	2.32504e-08	2.6803e-06	SDC3	9672
ENSG00000117643	135.788	0.413751	0.196281	8.6562e-05	0.00208777	MAN1C1	57134
ENSG00000160710	7863.88	0.166428	0.0527641	0.000346759	0.00628929	ADAR	103
ENSG00000171863	8883.2	-0.313975	0.0749416	1.3794e-07	1.20282e-05	RPS7	6201
ENSG00000049323	153.601	0.627505	0.163907	3.03287e-07	2.33086e-05	LTBP1	4052
ENSG00000115944	2165.17	-0.182275	0.0621337	0.000486218	0.00814577	COX7A2L	9167
ENSG00000213626	289.238	0.419776	0.152233	1.29616e-05	0.000473406	LBH	81606
ENSG00000115363	492.202	-0.306158	0.10113	1.67737e-05	0.000573299	EVA1A	84141
ENSG00000138035	1424.43	-0.18	0.0680709	0.00115254	0.0151186	PNPT1	87178
ENSG00000115350	1224.77	-0.19707	0.068904	0.000419003	0.00726075	POLE4	56655
ENSG00000115364	1198.12	-0.155642	0.0674031	0.00458237	0.040688	MRPL19	9801
ENSG00000135972	421.919	-0.258604	0.099607	0.000177783	0.0037611	MRPS9	64965
ENSG00000071082	7362.36	-0.240565	0.07953	8.07682e-05	0.00198319	RPL31	6160
ENSG00000075568	1955.29	0.185668	0.0798275	0.00216462	0.0238164	TMEM131	23505
ENSG00000163235	841.535	0.18886	0.0740903	0.0011827	0.0153368	TGFA	7039
ENSG00000125538	792.085	-0.393725	0.110809	7.71038e-07	5.07309e-05	IL1B	3553
ENSG00000150938	12029.4	-0.141383	0.0605856	0.0057855	0.0476498	CRIM1	51232
ENSG00000163541	1288.51	-0.172112	0.0605447	0.000799958	0.0117265	SUCLG1	8802
ENSG00000071051	990.019	-0.147065	0.0644051	0.00582286	0.0478311	NCK2	8440
ENSG00000115641	5631.2	-0.250834	0.0604322	9.64616e-07	6.01911e-05	FHL2	2274
ENSG00000136718	1350.51	-0.13873	0.0584642	0.00552502	0.0463207	IMP4	92856
ENSG00000187957	2510.26	-0.246156	0.0888758	0.000148504	0.00326878	DNER	92737
ENSG00000115109	540.702	0.180602	0.0758203	0.00216576	0.0238164	EPB41L5	57669
ENSG00000115107	520.695	-0.200551	0.0889317	0.00172268	0.0199946	STEAP3	55240
ENSG00000003436	3108.49	-0.249801	0.0791664	4.15782e-05	0.00119071	TFPI	7035
ENSG00000221823	1565.95	-0.159113	0.0706852	0.00483691	0.0422585	PPP3R1	5534
ENSG00000121988	181.21	0.223145	0.126067	0.00245413	0.0258587	ZRANB3	84083
ENSG00000168918	385.601	0.298923	0.122374	0.000121153	0.00274216	INPP5D	3635
ENSG00000125633	1830.54	0.164482	0.0628953	0.00177479	0.0204531	CCDC93	54520
ENSG00000115694	3227.19	-0.168836	0.0651242	0.00171021	0.019952	STK25	10494
ENSG00000008869	795.104	0.159	0.0729622	0.00566059	0.0469164	HEATR5B	54497
ENSG00000170396	134.788	-0.363118	0.191236	0.000222184	0.00444432	ZNF804A	91752
ENSG00000144036	976.125	0.165256	0.0724598	0.00393501	0.0363641	EXOC6B	23233
ENSG00000163053	325.555	0.630102	0.123714	2.42063e-09	4.11597e-07	SLC16A14	151473
ENSG00000115234	3180.46	-0.159656	0.0598074	0.00169988	0.0198702	SNX17	9784
ENSG00000155438	825.933	-0.261684	0.0745646	8.83293e-06	0.000346266	NIFK	84365
ENSG00000204406	371.346	0.196815	0.0950926	0.00274258	0.0278829	MBD5	55777
ENSG00000204588	26.2056	-0.225037	0.243776	0.0020149	0.0225215	LINC01123	440894
ENSG00000172292	927.381	0.197851	0.0729693	0.00061918	0.00977111	CERS6	253782
ENSG00000138413	1195.88	0.15823	0.065767	0.00344944	0.0331609	IDH1	3417
ENSG00000032389	707.788	-0.170285	0.0729065	0.0030909	0.0306455	EIPR1	7260
ENSG00000115541	883.957	-0.186547	0.0855355	0.00287395	0.0288945	HSPE1	3336
ENSG00000115540	603.82	-0.194259	0.0759655	0.00101076	0.0137907	MOB4	25843
ENSG00000144381	14106.9	-0.168882	0.0544168	0.000388057	0.00687336	HSPD1	3329
ENSG00000065911	10552.5	-0.158531	0.0566456	0.00121122	0.0156278	MTHFD2	10797
ENSG00000135929	328.123	0.235527	0.103511	0.000687708	0.0104708	CYP27A1	1593
ENSG00000163040	52.2106	0.243607	0.215023	0.00266285	0.0274002	CCDC74A	90557
ENSG00000197223	463.537	-0.218428	0.0888958	0.000688917	0.0104708	C1D	10438
ENSG00000169604	3484.06	0.1588	0.0589681	0.00162238	0.0192073	ANTXR1	84168
ENSG00000132329	83.1489	-0.213744	0.166327	0.00512329	0.0440213	RAMP1	10267
ENSG00000138395	50.7268	0.353052	0.275911	0.000407656	0.00712303	CDK15	65061
ENSG00000136715	1405.01	0.176504	0.0669744	0.00128175	0.0161429	SAP130	79595
ENSG00000143947	9656.41	-0.33249	0.0703252	6.84504e-09	1.00122e-06	RPS27A	6233
ENSG00000144115	94.2581	0.307382	0.196884	0.000802444	0.0117327	THNSL2	55258
ENSG00000115963	4288.94	-0.33533	0.0680499	2.2887e-09	3.9409e-07	RND3	390
ENSG00000155760	908.325	0.382837	0.0770745	9.91552e-10	1.95717e-07	FZD7	8324
ENSG00000152527	217.225	0.350805	0.14918	7.81653e-05	0.00195098	PLEKHH2	130271
ENSG00000138095	6220.19	-0.195641	0.0488008	7.81418e-06	0.000314486	LRPPRC	10128
ENSG00000068654	2492.22	0.179417	0.0578591	0.000310925	0.0057589	POLR1A	25885
ENSG00000124380	672.055	-0.238146	0.0877577	0.000213541	0.00432906	SNRNP27	11017
ENSG00000233762	300.322	-0.703751	0.117531	2.59901e-11	8.22194e-09	RPS15P4	401019
ENSG00000218175	98.5971	-0.320298	0.193291	0.000583912	0.00936853	NA	NA
ENSG00000127824	1464.84	0.175919	0.0739367	0.0024439	0.0258587	TUBA4A	7277
ENSG00000128699	1397.62	-0.168329	0.0621652	0.00127153	0.01606	ORMDL1	94101
ENSG00000116030	3069.71	-0.165546	0.0555335	0.00061031	0.00969576	SUMO1	7341
ENSG00000243943	676.37	-0.180538	0.0786112	0.00262534	0.0271265	ZNF512	84450
ENSG00000135624	9329.38	-0.163061	0.0512923	0.00034213	0.00623024	CCT7	10574
ENSG00000115468	175.354	0.292722	0.145307	0.000410292	0.00715539	EFHD1	80303
ENSG00000119772	421.98	0.191696	0.0929706	0.00317052	0.0311702	DNMT3A	1788
ENSG00000115194	83.2232	0.227103	0.175144	0.00388898	0.0361351	SLC30A3	7781
ENSG00000177917	1558.09	-0.142881	0.0563718	0.0033902	0.0327768	ARL6IP6	151188
ENSG00000135940	1258.14	-0.211742	0.0718546	0.000222494	0.00444432	COX5B	1329
ENSG00000123989	2070.29	0.227587	0.0723557	7.89968e-05	0.00195381	CHPF	79586
ENSG00000205795	24.6467	0.169387	0.214397	0.00535145	0.0453762	CYS1	192668
ENSG00000162972	384.923	-0.179545	0.0843383	0.00380582	0.0355622	MAIP1	79568
ENSG00000197756	11673.4	-0.242279	0.0703175	1.91989e-05	0.000646441	RPL37A	6168
ENSG00000115461	61.0218	-0.380042	0.229302	0.000281935	0.00538588	IGFBP5	3488
ENSG00000115267	361.727	0.449013	0.136846	1.9369e-06	0.000107169	IFIH1	64135
ENSG00000187231	584.334	-0.166747	0.0791278	0.00545453	0.0460285	SESTD1	91404
ENSG00000115008	290.827	-0.419959	0.141824	6.52505e-06	0.000274963	IL1A	3552
ENSG00000116005	2693.67	0.250265	0.0727093	1.55113e-05	0.000536895	PCYOX1	51449
ENSG00000243147	823.981	-0.177937	0.0913217	0.00550544	0.0462858	MRPL33	9553
ENSG00000163811	2025.08	-0.204242	0.0674466	0.000212458	0.00432138	WDR43	23160
ENSG00000143933	13155.9	-0.134261	0.0545054	0.00476107	0.04173	CALM2	805
ENSG00000115415	3819.37	0.20238	0.0600503	7.3822e-05	0.00187002	STAT1	6772
ENSG00000115128	1766.29	-0.192916	0.0561555	7.43791e-05	0.00187714	SF3B6	51639
ENSG00000115129	1086.82	0.228379	0.0724287	7.541e-05	0.00189963	TP53I3	9540
ENSG00000115310	13221.4	-0.19224	0.0424114	8.47754e-07	5.43962e-05	RTN4	57142
ENSG00000068615	199.498	0.212853	0.12046	0.00310453	0.0307581	REEP1	65055
ENSG00000063660	4813.72	0.127538	0.0482508	0.00327021	0.0318886	GPC1	2817
ENSG00000119185	1953.98	-0.167425	0.061873	0.00130352	0.0163277	ITGB1BP1	9270
ENSG00000151694	1889.72	0.153639	0.0634927	0.00367643	0.0347295	ADAM17	6868
ENSG00000135919	4637.6	-0.298471	0.0568961	1.0961e-09	2.10004e-07	SERPINE2	5270
ENSG00000071054	6942.54	0.13199	0.0511847	0.00364082	0.034537	MAP4K4	9448
ENSG00000260025	86.9893	-0.214825	0.161115	0.0048923	0.0425511	NA	NA
ENSG00000065548	2040.79	-0.136341	0.0543099	0.00406136	0.0373288	ZC3H15	55854
ENSG00000130508	6599.78	0.176869	0.0615035	0.000653091	0.0101184	PXDN	7837
ENSG00000143727	1718.36	-0.169573	0.0629109	0.00127929	0.0161429	ACP1	52
ENSG00000290018	284.341	-0.301122	0.144387	0.000304146	0.00568992	NA	NA
ENSG00000155729	283.517	0.194901	0.0976026	0.00328698	0.0319962	KCTD18	130535
ENSG00000040933	814.84	0.156785	0.0707719	0.0055098	0.0462939	INPP4A	3631
ENSG00000158019	496.769	-0.180514	0.0852359	0.00379406	0.0354956	BABAM2	9577
ENSG00000065802	2279.33	-0.150918	0.0571817	0.00220027	0.0240597	ASB1	51665
ENSG00000138061	15746.6	0.289225	0.0913073	1.47214e-05	0.000521335	CYP1B1	1545
ENSG00000279348	123.797	0.246466	0.17089	0.0024309	0.0258138	NA	NA
ENSG00000233608	395.367	-0.187626	0.0886459	0.00317321	0.0311702	TWIST2	117581
ENSG00000114942	5236.03	-0.354178	0.0584627	2.19369e-12	8.77669e-10	EEF1B2	1933
ENSG00000093167	1585.45	-0.164665	0.0548038	0.000577946	0.00932598	LRRFIP2	9209
ENSG00000144642	389.111	-0.212998	0.092952	0.00115808	0.0151475	RBMS3	27303
ENSG00000036054	1455.44	-0.168846	0.0598484	0.000914355	0.0128227	TBC1D23	55773
ENSG00000184220	1240.02	-0.163701	0.0617954	0.00164914	0.0194215	CMSS1	84319
ENSG00000144810	3784.02	-0.182603	0.0609736	0.000401539	0.0070408	COL8A1	1295
ENSG00000198919	697.014	0.328349	0.0940312	1.9951e-06	0.000108994	DZIP3	9666
ENSG00000241316	371.983	0.324572	0.110302	1.63459e-05	0.000561497	SUCLG2-DT	101927111
ENSG00000153551	712.94	-0.213454	0.0751029	0.000287471	0.00545393	CMTM7	112616
ENSG00000144848	1838.46	-0.154076	0.0562443	0.00156706	0.0186661	ATG3	64422
ENSG00000001617	2011.9	0.168566	0.060971	0.0010802	0.0143917	SEMA3F	6405
ENSG00000158186	338.532	0.371886	0.124524	7.96726e-06	0.000319701	MRAS	22808
ENSG00000114125	794.891	-0.158096	0.0717611	0.00549286	0.0462086	RNF7	9616
ENSG00000173193	1832.19	0.515832	0.0767412	1.06245e-13	6.88215e-11	PARP14	54625
ENSG00000163584	977.484	-0.49526	0.0756202	2.283e-13	1.35024e-10	RPL22L1	200916
ENSG00000069849	3839.08	-0.170521	0.0571618	0.000545804	0.0089345	ATP1B3	483
ENSG00000073803	393.795	-0.16911	0.083099	0.00590519	0.0483646	MAP3K13	9175
ENSG00000229638	236.592	-0.199412	0.115071	0.00447631	0.0400337	RPL4P4	647276
ENSG00000152492	2507.82	-0.170113	0.060752	0.000944654	0.0131258	CCDC50	152137
ENSG00000163751	54.536	-0.315798	0.23058	0.00082723	0.0119711	CPA3	1359
ENSG00000163754	1594.84	-0.146631	0.0609468	0.00438336	0.0393836	GYG1	2992
ENSG00000242299	186.657	-0.259046	0.13352	0.000863745	0.0124041	RPS18P5	100131863
ENSG00000178057	792.135	-0.280125	0.0784437	4.25349e-06	0.000196136	NDUFAF3	25915
ENSG00000163661	1140.01	-0.357144	0.0749462	3.68713e-09	6.10008e-07	PTX3	5806
ENSG00000163634	1169.44	-0.150686	0.0664995	0.00562277	0.0467236	THOC7	80145
ENSG00000169714	6705.64	-0.190617	0.050739	2.40165e-05	0.000768697	CNBP	7555
ENSG00000175166	13855.8	-0.139379	0.0464815	0.00094106	0.0130981	PSMD2	5708
ENSG00000178038	365.478	0.29793	0.110567	5.82172e-05	0.00155892	ALS2CL	259173
ENSG00000160796	1061.61	0.174509	0.0643304	0.00109162	0.0145154	NBEAL2	23218
ENSG00000185112	248.486	0.27629	0.124401	0.000328796	0.00602778	FAM43A	131583
ENSG00000134107	711.202	0.350239	0.101905	1.79637e-06	0.00010056	BHLHE40	8553
ENSG00000134108	2744.81	-0.146479	0.0510681	0.00124219	0.0158811	ARL8B	55207
ENSG00000244586	34.1369	0.197208	0.215219	0.00462852	0.0409907	WNT5A-AS1	100874008
ENSG00000168016	410.746	0.770127	0.0955755	1.15807e-17	2.97339e-14	TRANK1	9881
ENSG00000172340	1857.16	-0.367168	0.0670937	6.57307e-11	1.86278e-08	SUCLG2	8801
ENSG00000114850	7865.25	-0.333924	0.0670547	1.78788e-09	3.24274e-07	SSR3	6747
ENSG00000169251	1444.8	-0.14989	0.0605518	0.0034543	0.0331812	NMD3	51068
ENSG00000171135	759.993	-0.208723	0.0841249	0.000836877	0.0120978	JAGN1	84522
ENSG00000164061	62.204	0.386261	0.250009	0.000287013	0.00545285	BSN	8927
ENSG00000164062	2899.76	-0.160087	0.054255	0.000748405	0.011102	APEH	327
ENSG00000156976	6883.41	-0.194918	0.0512787	1.82856e-05	0.000620297	EIF4A2	1974
ENSG00000114251	470.344	0.196876	0.0883422	0.00200153	0.0224202	WNT5A	7474
ENSG00000162244	11280.8	-0.199763	0.0589698	7.42818e-05	0.00187714	RPL29	6159
ENSG00000144713	9134.41	-0.316179	0.0684558	1.72054e-08	2.11339e-06	RPL32	6161
ENSG00000114346	4566.27	-0.124136	0.0463512	0.00311912	0.0308802	ECT2	1894
ENSG00000129055	1290.48	-0.215458	0.0662928	7.83942e-05	0.00195311	ANAPC13	25847
ENSG00000175105	692.666	0.177085	0.0786461	0.00315109	0.0310466	ZNF654	55279
ENSG00000168291	1620.45	-0.154347	0.0612193	0.00280866	0.0284061	PDHB	5162
ENSG00000136521	669.748	-0.166894	0.0795482	0.0055345	0.0463284	NDUFB5	4711
ENSG00000067560	9174.63	-0.260391	0.0630683	7.9519e-07	5.17558e-05	RHOA	387
ENSG00000184500	1017	0.165513	0.0750907	0.00461385	0.040914	PROS1	5627
ENSG00000178700	152.314	0.247164	0.144198	0.00165046	0.0194215	DHFR2	200895
ENSG00000041880	536.058	0.171905	0.0773457	0.00380641	0.0355622	PARP3	10039
ENSG00000131375	1249.43	0.15259	0.0605318	0.00291357	0.0292281	CAPN7	23473
ENSG00000012171	1039.37	0.214699	0.0868593	0.000732534	0.0109565	SEMA3B	7869
ENSG00000232112	1030.05	-0.343187	0.101036	2.31175e-06	0.00012332	TMA7	51372
ENSG00000010256	4884.93	-0.148051	0.0568065	0.00254276	0.0265833	UQCRC1	7384
ENSG00000008300	596.913	0.351191	0.0992765	1.18256e-06	7.02462e-05	CELSR3	1951
ENSG00000114270	961.605	0.385253	0.0758008	5.22898e-10	1.16606e-07	COL7A1	1294
ENSG00000010322	1889.78	0.170034	0.056566	0.000514265	0.0085104	NISCH	11188
ENSG00000114646	67.1318	0.300111	0.220096	0.00105949	0.0141992	CSPG5	10675
ENSG00000114554	3179.73	0.172224	0.0642772	0.00125869	0.0159845	PLXNA1	5361
ENSG00000082781	2862.11	0.251447	0.0569465	2.96426e-07	2.29107e-05	ITGB5	3693
ENSG00000068028	1409.45	-0.278946	0.0679325	5.05469e-07	3.57178e-05	RASSF1	11186
ENSG00000214706	2212.63	-0.234567	0.0761296	7.9852e-05	0.0019678	IFRD2	7866
ENSG00000150995	701.132	0.315319	0.10528	1.58701e-05	0.000546536	ITPR1	3708
ENSG00000206560	2664.03	-0.153109	0.0592635	0.00244752	0.0258587	ANKRD28	23243
ENSG00000144895	1843.37	-0.284292	0.0680826	3.20684e-07	2.43702e-05	EIF2A	83939
ENSG00000114686	1998.51	-0.189925	0.054358	6.4876e-05	0.00169713	MRPL3	11222
ENSG00000173226	536.839	-0.235513	0.0863008	0.000219246	0.00440892	IQCB1	9657
ENSG00000091527	7432.02	-0.128348	0.0511933	0.00468074	0.0412652	CDV3	55573
ENSG00000169855	1191.42	0.175644	0.0801094	0.00369492	0.0348799	ROBO1	6091
ENSG00000198843	1997.82	-0.1468	0.0599957	0.00394547	0.036436	SELENOT	51714
ENSG00000178252	4446.04	0.202904	0.0577862	4.44529e-05	0.00125402	WDR6	11180
ENSG00000144893	143.958	0.25471	0.152012	0.00153098	0.0183488	MED12L	116931
ENSG00000228205	32.4421	-0.26324	0.248357	0.00143426	0.017561	RPS3P3	440991
ENSG00000114770	740.052	0.170491	0.0700359	0.00244415	0.0258587	ABCC5	10057
ENSG00000085274	359.08	-0.182679	0.0941745	0.00494929	0.042937	MYNN	55892
ENSG00000182179	671.373	0.18659	0.0843006	0.00268738	0.0274853	UBA7	7318
ENSG00000138496	636.139	0.317128	0.1108	2.42157e-05	0.000771444	PARP9	83666
ENSG00000163840	1741.81	0.217181	0.0690535	0.000104978	0.00244105	DTX3L	151636
ENSG00000145022	767.57	-0.196839	0.068431	0.000402169	0.0070408	TCTA	6988
ENSG00000132182	2067.09	0.408073	0.0766281	1.31147e-10	3.36603e-08	NUP210	23225
ENSG00000182899	5472.92	-0.245438	0.089386	0.00016184	0.00350002	RPL35A	6165
ENSG00000075711	4465.73	-0.188727	0.0558087	9.90435e-05	0.00233095	DLG1	1739
ENSG00000173402	6755.21	0.303875	0.0676912	4.43554e-08	4.57095e-06	DAG1	1605
ENSG00000154813	848.196	-0.194584	0.0718596	0.000679514	0.0103996	DPH3	285381
ENSG00000163913	552.387	0.181712	0.0802735	0.00273691	0.0278486	IFT122	55764
ENSG00000188846	11057.7	-0.203751	0.0557258	2.56098e-05	0.000810163	RPL14	9045
ENSG00000080200	387.554	0.30635	0.116933	6.31481e-05	0.00166797	CRYBG3	131544
ENSG00000144645	815.497	-0.172199	0.0699559	0.00219942	0.0240597	OSBPL10	114884
ENSG00000184307	36.0378	0.225879	0.23115	0.00266633	0.0274002	ZDHHC23	254887
ENSG00000168028	19864.6	-0.282269	0.0787335	3.81091e-06	0.000181894	RPSA	3921
ENSG00000163728	726.152	0.166679	0.0748437	0.00427571	0.0388009	TTC14	151613
ENSG00000173950	609.7	0.234508	0.0795768	0.000120476	0.0027314	XXYLT1	152002
ENSG00000173706	6282.13	0.316978	0.0861472	1.16048e-06	6.92366e-05	HEG1	57493
ENSG00000163938	2076.22	-0.176882	0.053407	0.000164433	0.0035392	GNL3	26354
ENSG00000114902	1180.01	-0.178172	0.0684585	0.00134185	0.0167001	SPCS1	28972
ENSG00000178075	67.7386	0.230724	0.187359	0.00366859	0.0347278	GRAMD1C	54762
ENSG00000114391	6440.01	-0.162094	0.0747283	0.00538115	0.0455505	RPL24	6152
ENSG00000152952	11109.1	-0.152707	0.0471056	0.00033787	0.00616092	PLOD2	5352
ENSG00000144647	489.972	0.193196	0.0840286	0.00189407	0.0214887	POMGNT2	84892
ENSG00000013297	2166.22	-0.269881	0.0642783	4.4303e-07	3.2056e-05	CLDN11	5010
ENSG00000174748	20476.8	-0.241198	0.0617002	3.46844e-06	0.000168504	RPL15	6138
ENSG00000174738	2228.32	-0.145739	0.0610041	0.00464981	0.0410767	NR1D2	9975
ENSG00000173705	1285.43	0.252628	0.0720656	1.15611e-05	0.000429076	SUSD5	26032
ENSG00000153558	382.659	-0.205243	0.0993149	0.00222977	0.0243041	FBXL2	25827
ENSG00000164080	1019.16	0.155092	0.0693436	0.00546148	0.0460586	RAD54L2	23132
ENSG00000154175	760.326	-0.365161	0.0986112	5.06766e-07	3.57178e-05	ABI3BP	25890
ENSG00000145246	1079.88	0.310313	0.091136	3.92842e-06	0.000184908	ATP10D	57205
ENSG00000169288	243.609	-0.216887	0.105436	0.00170411	0.0198978	MRPL1	65008
ENSG00000109270	611.897	-0.187014	0.0834794	0.00251454	0.0264133	LAMTOR3	8649
ENSG00000138650	82.2184	0.321409	0.213083	0.000702993	0.0106018	PCDH10	57575
ENSG00000170153	24.587	0.205849	0.235444	0.00266482	0.0274002	RNF150	57484
ENSG00000164124	86.5562	0.607551	0.233988	7.60642e-06	0.000309791	TMEM144	55314
ENSG00000138764	601.179	0.31935	0.0934603	3.14429e-06	0.000153855	CCNG2	901
ENSG00000154447	1649.86	-0.176633	0.058717	0.000441898	0.00755168	SH3RF1	57630
ENSG00000168564	855.942	-0.16765	0.0667658	0.00216269	0.0238164	CDKN2AIP	55602
ENSG00000226950	548.054	-0.203976	0.0801687	0.00081194	0.0118126	DANCR	57291
ENSG00000163950	1557.91	-0.136891	0.0554636	0.00449129	0.0400886	SLBP	7884
ENSG00000164111	11121.9	-0.140264	0.0519858	0.00227404	0.0246681	ANXA5	308
ENSG00000123737	1293.92	-0.142062	0.0595685	0.00504178	0.0434897	EXOSC9	5393
ENSG00000163682	9185.11	-0.414963	0.0639854	1.02543e-13	6.88215e-11	RPL9	6133
ENSG00000128050	7498.38	-0.148427	0.047306	0.00051592	0.00852742	PAICS	10606
ENSG00000196159	528.656	0.563645	0.12298	1.71135e-08	2.11339e-06	FAT4	79633
ENSG00000134851	2354	-0.149653	0.0511803	0.000991123	0.013591	TMEM165	55858
ENSG00000090316	1171.57	-0.144317	0.0624752	0.00578232	0.0476498	MAEA	10296
ENSG00000138646	321.916	0.412808	0.137843	5.9789e-06	0.000255758	HERC5	51191
ENSG00000173083	1290.42	0.156498	0.0588273	0.00185986	0.0211712	HPSE	10855
ENSG00000137628	664.546	0.648784	0.110566	5.2954e-11	1.56594e-08	DDX60	55601
ENSG00000137460	449.1	0.188279	0.0927991	0.00367453	0.0347295	FHDC1	85462
ENSG00000109475	3276.76	-0.316094	0.0751063	1.20426e-07	1.08487e-05	RPL34	6164
ENSG00000205208	1396.14	-0.156808	0.0576895	0.00157558	0.0187348	C4orf46	201725
ENSG00000138772	2715.69	-0.224398	0.0585915	7.64742e-06	0.000310531	ANXA3	306
ENSG00000109323	367.719	0.193578	0.0960556	0.00328977	0.0319962	MANBA	4126
ENSG00000164022	1252.53	-0.164384	0.0609382	0.0014248	0.0174766	AIMP1	9255
ENSG00000109501	598.038	0.247222	0.0817846	6.79357e-05	0.00174364	WFS1	7466
ENSG00000197386	1962.36	0.158477	0.0737631	0.00610826	0.049636	HTT	3064
ENSG00000157404	90.708	0.277803	0.184693	0.0013388	0.0166774	KIT	3815
ENSG00000013288	867.44	0.234962	0.0740077	5.86816e-05	0.00156521	MAN2B2	23324
ENSG00000132466	3108.98	0.193946	0.0836575	0.00178197	0.020473	ANKRD17	26057
ENSG00000138642	318.085	0.461171	0.134702	1.14034e-06	6.83351e-05	HERC6	55008
ENSG00000145293	1595.06	-0.22214	0.0570895	6.3958e-06	0.000271035	ENOPH1	58478
ENSG00000179010	4239.6	-0.128205	0.0496938	0.00385623	0.035929	MRFAP1	93621
ENSG00000145476	163.568	0.417718	0.176911	4.36298e-05	0.00123903	CYP4V2	285440
ENSG00000138760	5540.06	0.172343	0.0522174	0.000188444	0.00394371	SCARB2	950
ENSG00000072840	503.482	0.178391	0.0931165	0.00574577	0.0474682	EVC	2121
ENSG00000174130	66.0439	0.248228	0.201617	0.00261191	0.0271014	TLR6	10333
ENSG00000187653	149.496	-0.441674	0.164097	1.44498e-05	0.000513215	NA	NA
ENSG00000123933	904.486	0.176274	0.0817007	0.00390433	0.0362035	MXD4	10608
ENSG00000127415	130.326	0.256397	0.155726	0.00155707	0.0185634	IDUA	3425
ENSG00000169851	120.421	0.510037	0.198855	1.51484e-05	0.000529728	PCDH7	5099
ENSG00000164342	353.87	0.320834	0.116176	3.18624e-05	0.000971803	TLR3	7098
ENSG00000169299	1813.03	-0.209538	0.0591991	3.38757e-05	0.00101771	PGM2	55276
ENSG00000138750	1144.82	-0.159753	0.0667223	0.00343117	0.0330788	NUP54	53371
ENSG00000164161	423.006	-0.305619	0.0966651	1.05885e-05	0.000402264	HHIP	64399
ENSG00000164163	3713.69	-0.176782	0.0591958	0.000470773	0.00792565	ABCE1	6059
ENSG00000249673	196.197	0.228135	0.131261	0.00232073	0.0249754	NA	NA
ENSG00000269893	299.585	-0.348112	0.132361	3.41403e-05	0.00102293	SNHG8	100093630
ENSG00000109220	613.206	-0.195473	0.0850856	0.00179341	0.0205525	CHIC2	26511
ENSG00000164070	1688.26	0.254602	0.0707667	7.79792e-06	0.000314486	HSPA4L	22824
ENSG00000068078	143.758	0.227064	0.147675	0.00315293	0.0310466	FGFR3	2261
ENSG00000078177	422.34	0.411789	0.139748	7.11073e-06	0.000293113	N4BP2	55728
ENSG00000138675	539.323	-0.318348	0.095514	4.41569e-06	0.000201566	FGF5	2250
ENSG00000151247	1352.65	-0.152796	0.0595101	0.00256899	0.0267785	EIF4E	1977
ENSG00000109133	1974.44	-0.144727	0.0542312	0.00228031	0.0246771	TMEM33	55161
ENSG00000145425	9400.29	-0.25993	0.0841338	3.93005e-05	0.00114476	RPS3A	6189
ENSG00000109536	584.782	-0.171533	0.0742466	0.00317591	0.0311702	FRG1	2483
ENSG00000184985	43.7413	0.221019	0.21394	0.00367285	0.0347295	SORCS2	57537
ENSG00000171421	848.24	-0.200057	0.080811	0.00106216	0.0142204	MRPL36	64979
ENSG00000112902	28.5587	0.182554	0.221063	0.00426413	0.0387475	SEMA5A	9037
ENSG00000183580	834.844	0.224684	0.0817002	0.000275315	0.0052921	FBXL7	23194
ENSG00000113389	129.706	0.529432	0.210686	1.54063e-05	0.000534621	NPR3	4883
ENSG00000151388	2194.2	0.180897	0.0728949	0.00170028	0.0198702	ADAMTS12	81792
ENSG00000213949	772.615	0.219575	0.0731254	0.00015274	0.00334577	ITGA1	3672
ENSG00000038427	159.94	0.722448	0.158882	2.07584e-08	2.47189e-06	VCAN	1462
ENSG00000113273	1076.46	0.172822	0.0679925	0.00177756	0.020457	ARSB	411
ENSG00000164171	851.916	0.243673	0.10898	0.000622892	0.0097956	ITGA2	3673
ENSG00000164258	565.513	-0.213912	0.0900637	0.000937997	0.0130733	NDUFS4	4724
ENSG00000155324	583.437	0.167029	0.0755205	0.00438037	0.0393836	GRAMD2B	65983
ENSG00000113369	350.625	1.14537	0.127274	1.36114e-24	1.85156e-20	ARRDC3	57561
ENSG00000157111	104.266	-0.24067	0.160393	0.00253494	0.0265661	TMEM171	134285
ENSG00000155329	560.724	-0.246772	0.0938787	0.000216424	0.00436797	ZCCHC10	54819
ENSG00000064652	826.456	-0.17694	0.0742391	0.00236184	0.0252579	SNX24	28966
ENSG00000205302	2007.11	-0.173045	0.0591125	0.000611204	0.00969576	SNX2	6643
ENSG00000164221	307.031	-0.249301	0.106977	0.000438621	0.00750511	CCDC112	153733
ENSG00000158458	42.5248	0.272121	0.237356	0.00150419	0.0181872	NRG2	9542
ENSG00000145781	542.88	-0.207451	0.0890082	0.00122445	0.0157134	COMMD10	51397
ENSG00000118985	2261.46	-0.161353	0.0692944	0.00386299	0.0359673	ELL2	22936
ENSG00000113578	481.828	-0.223389	0.0856524	0.000415766	0.00721385	FGF1	2246
ENSG00000113594	1453.12	0.226363	0.0653554	2.8181e-05	0.000883285	LIFR	3977
ENSG00000171992	1688.95	0.34632	0.0729451	4.76065e-09	7.19546e-07	SYNPO	11346
ENSG00000214357	725.426	0.26264	0.0753213	9.33702e-06	0.000360828	NEURL1B	54492
ENSG00000039319	1668.45	0.16265	0.0653428	0.00255372	0.0266602	ZFYVE16	9765
ENSG00000164574	2469.89	0.257052	0.0627128	9.97135e-07	6.08253e-05	GALNT10	55568
ENSG00000113721	979.223	0.22423	0.076038	0.000158143	0.00344746	PDGFRB	5159
ENSG00000164307	2460.54	0.200169	0.0573062	5.08286e-05	0.00139399	ERAP1	51752
ENSG00000066230	54.0793	0.309422	0.234059	0.000911524	0.0127961	SLC9A3	6550
ENSG00000225138	308.831	0.337717	0.129126	4.04692e-05	0.00116632	NA	NA
ENSG00000281398	349.321	-0.346133	0.13	3.14188e-05	0.000962589	SNHG4	724102
ENSG00000113407	10329.2	-0.131268	0.045536	0.0015335	0.0183629	TARS1	6897
ENSG00000185641	224.353	-0.41293	0.149203	1.2981e-05	0.000473406	NA	NA
ENSG00000113013	13250.8	-0.247099	0.0503376	3.22486e-08	3.50942e-06	HSPA9	3313
ENSG00000113621	1063.87	0.221909	0.0719127	0.000111226	0.00255576	TXNDC15	79770
ENSG00000181163	23608.7	-0.333736	0.0611179	1.24905e-10	3.26746e-08	NPM1	4869
ENSG00000164182	391.058	-0.210189	0.0894841	0.00109563	0.0145545	NDUFAF2	91942
ENSG00000145604	2754.12	0.167202	0.0506994	0.000211434	0.00431205	SKP2	6502
ENSG00000170561	966.409	-0.15937	0.0620608	0.00224167	0.0244143	IRX2	153572
ENSG00000197226	4495.18	0.118286	0.0455578	0.00426942	0.0387696	TBC1D9B	23061
ENSG00000183876	316.106	0.225008	0.115563	0.00173335	0.02005	ARSI	340075
ENSG00000164587	9478.71	-0.278264	0.0716483	1.30723e-06	7.66475e-05	RPS14	6208
ENSG00000079215	242.485	0.539453	0.132223	1.15118e-07	1.0484e-05	SLC1A3	6507
ENSG00000197603	1586.15	0.220649	0.0928617	0.000787722	0.0115967	CPLANE1	65250
ENSG00000125347	648.231	0.235528	0.0840685	0.000178886	0.00376686	IRF1	3659
ENSG00000184349	168.843	0.241426	0.139719	0.00180086	0.0206204	EFNA5	1946
ENSG00000085231	605.948	-0.317245	0.0909868	2.4955e-06	0.000131575	AK6	102157402
ENSG00000113739	17102.7	-0.187374	0.0521558	4.80922e-05	0.00132967	STC2	8614
ENSG00000186468	3406.08	-0.163987	0.0669048	0.00272382	0.0277544	RPS23	6228
ENSG00000113312	2047.26	-0.190375	0.0566779	0.000103046	0.00240434	TTC1	7265
ENSG00000145632	3435.86	-0.175783	0.0568175	0.000344911	0.00627076	PLK2	10769
ENSG00000253873	220.065	0.248285	0.126975	0.00103353	0.0139771	PCDHGA11	56105
ENSG00000240184	821.934	0.390618	0.0938323	5.415e-08	5.33769e-06	PCDHGC3	5098
ENSG00000146063	1145.74	0.182716	0.0661021	0.000781894	0.0115359	TRIM41	90933
ENSG00000204628	24849.7	-0.215338	0.0540153	5.23242e-06	0.000229602	RACK1	10399
ENSG00000071539	4008.48	-0.125154	0.0471361	0.00327916	0.031953	TRIP13	9319
ENSG00000113504	705.337	0.294679	0.082802	3.08496e-06	0.000151676	SLC12A7	10723
ENSG00000073578	1024.53	-0.170914	0.063289	0.0012244	0.0157134	SDHA	6389
ENSG00000131504	8619.74	0.116989	0.0450407	0.00433507	0.0391827	DIAPH1	1729
ENSG00000145741	9448.35	-0.265574	0.0621604	3.65241e-07	2.74496e-05	BTF3	689
ENSG00000069020	168.354	0.416234	0.177886	4.67456e-05	0.0013084	MAST4	375449
ENSG00000153404	69.1404	0.216255	0.185838	0.00486866	0.0424559	PLEKHG4B	153478
ENSG00000155850	2183.34	0.279246	0.0822483	8.35554e-06	0.000331371	SLC26A2	1836
ENSG00000273841	2131.9	-0.213585	0.0586766	2.10996e-05	0.000694958	TAF9	6880
ENSG00000037241	1228.65	-0.178442	0.0632515	0.000737046	0.0109814	RPL26L1	51121
ENSG00000049192	185.243	-0.433914	0.168342	2.1204e-05	0.00069671	ADAMTS6	11174
ENSG00000164346	2133.27	-0.203863	0.0601814	6.69907e-05	0.00172653	NSA2	10412
ENSG00000250320	256.364	-0.297364	0.119124	0.000106647	0.00247141	EDIL3-DT	105379057
ENSG00000170458	113.142	0.241612	0.169599	0.00270168	0.0275495	CD14	929
ENSG00000229119	173.318	-0.389672	0.155051	3.38913e-05	0.00101771	NA	NA
ENSG00000204767	644.727	-0.223036	0.0844083	0.000383864	0.0068396	INSYN2B	100131897
ENSG00000145592	8920.83	-0.219939	0.0901015	0.00068863	0.0104708	RPL37	6167
ENSG00000155542	128.969	-0.398361	0.187173	9.33876e-05	0.00220931	SETD9	133383
ENSG00000119048	1350.06	-0.192797	0.0599236	0.000156154	0.00341505	UBE2B	7320
ENSG00000175414	471.053	0.216542	0.0883836	0.000735725	0.0109814	ARL10	285598
ENSG00000048162	617.516	-0.164537	0.0701521	0.00345642	0.0331812	NOP16	51491
ENSG00000175309	592.403	-0.169175	0.0724664	0.00318141	0.0312017	PHYKPL	85007
ENSG00000211445	871.008	0.258186	0.0722445	7.69631e-06	0.000311586	GPX3	2878
ENSG00000113460	1717.83	-0.19571	0.0552192	4.71694e-05	0.00131485	BRIX1	55299
ENSG00000184584	754.42	0.638815	0.0863445	3.11142e-15	3.25574e-12	STING1	340061
ENSG00000171604	927.278	0.309594	0.0768713	3.14412e-07	2.40278e-05	CXXC5	51523
ENSG00000113048	2642.16	-0.132594	0.0536626	0.00480197	0.0420072	MRPS27	23107
ENSG00000055163	1082.25	0.163399	0.0685417	0.00324259	0.0316899	CYFIP2	26999
ENSG00000286388	231.389	0.219441	0.127193	0.00285433	0.0287611	NA	NA
ENSG00000289810	81.2803	-0.218762	0.167721	0.00458178	0.040688	NA	NA
ENSG00000224032	164.576	-0.441243	0.162656	1.35567e-05	0.000489154	NA	NA
ENSG00000150753	10002.9	-0.169855	0.04787	8.25592e-05	0.00201988	CCT5	22948
ENSG00000213585	6231.78	-0.176554	0.0505676	8.83123e-05	0.00211872	VDAC1	7416
ENSG00000081059	302.674	0.224234	0.105693	0.00125611	0.0159839	TCF7	6932
ENSG00000113140	16671.1	0.174463	0.0479564	5.38282e-05	0.00147033	SPARC	6678
ENSG00000164292	12176.5	0.147916	0.0485084	0.000692446	0.0105009	RHOBTB3	22836
ENSG00000146021	95.3335	0.641056	0.206206	2.08828e-06	0.00011228	KLHL3	26249
ENSG00000113441	2332.66	0.176436	0.0713539	0.00193582	0.0218712	LNPEP	4012
ENSG00000120705	7372.54	-0.124382	0.047664	0.00376839	0.0354015	ETF1	2107
ENSG00000157510	904.024	-0.167012	0.0663652	0.00216387	0.0238164	AFAP1L1	134265
ENSG00000164284	1684.52	-0.16741	0.0681037	0.00247774	0.0260872	GRPEL2	134266
ENSG00000120708	27650.5	-0.187459	0.0527941	5.5954e-05	0.0015132	TGFBI	7045
ENSG00000134480	877.445	-0.190923	0.0695305	0.000672434	0.0103357	CCNH	902
ENSG00000124802	422.274	-0.405885	0.109264	3.75315e-07	2.80517e-05	EEF1E1	9521
ENSG00000272142	58.3644	0.206319	0.187279	0.0058176	0.0478168	LYRM4-AS1	100129461
ENSG00000204713	1670.13	-0.143865	0.0538179	0.00228766	0.0246977	TRIM27	5987
ENSG00000078401	168.765	-0.629332	0.143922	4.68208e-08	4.7178e-06	EDN1	1906
ENSG00000112183	449.89	-0.213382	0.0947522	0.00124929	0.0159345	RBM24	221662
ENSG00000124784	619.218	-0.170178	0.0760294	0.00383869	0.0358146	RIOK1	83732
ENSG00000065615	528.14	-0.164997	0.0750513	0.00472718	0.0415399	CYB5R4	51167
ENSG00000156535	3308.53	0.157939	0.0706435	0.00513601	0.044076	CD109	135228
ENSG00000001561	521.511	0.162941	0.0776784	0.00609338	0.0495447	ENPP4	22875
ENSG00000153989	1394.51	-0.153944	0.0664174	0.00465859	0.0411231	NUS1	116150
ENSG00000066651	515.95	-0.190977	0.0774449	0.0013722	0.0169229	TRMT11	60487
ENSG00000112339	2194.35	-0.165146	0.058027	0.000921291	0.0129066	HBS1L	10767
ENSG00000132429	128.564	-0.235617	0.147255	0.00245286	0.0258587	POPDC3	64208
ENSG00000112306	7876.46	-0.29366	0.076553	1.04909e-06	6.34258e-05	RPS12	6206
ENSG00000146425	1818.23	-0.163825	0.0660531	0.0025444	0.0265833	DYNLT1	6993
ENSG00000112379	55.592	0.341299	0.268561	0.000498024	0.00833287	ARFGEF3	57221
ENSG00000008018	3218.86	-0.188696	0.0595495	0.000201836	0.00416628	PSMB1	5689
ENSG00000135521	374.199	-0.183274	0.0879904	0.00378049	0.0354417	LTV1	84946
ENSG00000164694	57.162	0.277814	0.230483	0.0014707	0.0178784	FNDC1	84624
ENSG00000112294	317.759	0.299298	0.12249	0.000120126	0.00272801	ALDH5A1	7915
ENSG00000204642	363.891	0.247671	0.110227	0.000555058	0.00906417	HLA-F	3134
ENSG00000146457	1293.39	-0.156944	0.0602256	0.00213353	0.0236147	WTAP	9589
ENSG00000120438	7249.51	-0.156824	0.0538889	0.000902384	0.0127203	TCP1	6950
ENSG00000146223	5317.79	-0.127893	0.0523846	0.00560103	0.0466284	RPL7L1	285855
ENSG00000112655	4477.82	0.120148	0.0472983	0.00485128	0.0423569	PTK7	5754
ENSG00000235174	255.577	-0.525728	0.177861	4.96685e-06	0.000221522	NA	NA
ENSG00000048544	1660.92	-0.194751	0.0641566	0.0002645	0.00511078	MRPS10	55173
ENSG00000130348	696.073	-0.174186	0.0694877	0.00187916	0.0213553	QRSL1	55278
ENSG00000123505	3122.99	-0.189143	0.0635655	0.000364112	0.00654295	AMD1	262
ENSG00000197498	1041.45	-0.239177	0.0740636	4.37261e-05	0.00123918	RPF2	84154
ENSG00000235381	21.5574	-0.2517	0.269668	0.000953666	0.0131863	NA	NA
ENSG00000214113	644.068	-0.207096	0.0726481	0.000332009	0.00607033	LYRM4	57128
ENSG00000213722	616.944	0.249423	0.104708	0.000385297	0.00684229	DDAH2	23564
ENSG00000170734	1417.35	0.249187	0.0704021	1.12727e-05	0.000421272	POLH	5429
ENSG00000124688	564.893	-0.162038	0.0748158	0.00542491	0.045807	MAD2L1BP	9587
ENSG00000204394	3117.15	-0.277904	0.0601438	5.06115e-08	5.02531e-06	VARS1	7407
ENSG00000204435	306.998	-0.214458	0.117067	0.00269889	0.0275416	CSNK2B	1460
ENSG00000204592	3529.1	0.150353	0.052505	0.00117361	0.0152636	HLA-E	3133
ENSG00000204569	2489.42	0.196868	0.0549537	3.9905e-05	0.00115495	PPP1R10	5514
ENSG00000204568	1499.99	-0.215593	0.0611863	3.0572e-05	0.000943018	MRPS18B	28973
ENSG00000120254	3096.12	-0.186677	0.0507618	3.55776e-05	0.00105438	MTHFD1L	25902
ENSG00000010030	56.9716	0.205342	0.196197	0.00554078	0.0463284	ETV7	51513
ENSG00000112139	199.191	0.682479	0.153776	3.51292e-08	3.73998e-06	MDGA1	266727
ENSG00000198755	9070.25	-0.236032	0.0600466	3.69356e-06	0.000178168	RPL10A	4736
ENSG00000130363	437.632	0.243734	0.0950596	0.00027727	0.00531976	RSPH3	83861
ENSG00000124508	435.834	0.174865	0.0834557	0.00456809	0.04064	BTN2A2	10385
ENSG00000026950	283.102	0.468433	0.129564	5.56174e-07	3.86002e-05	BTN3A1	11119
ENSG00000181472	594.472	-0.212327	0.0772203	0.000382773	0.0068396	ZBTB2	57621
ENSG00000231500	13831.5	-0.263405	0.0708836	3.87622e-06	0.000183084	RPS18	6222
ENSG00000112514	3499.55	-0.161037	0.0709234	0.00443458	0.0397127	CUTA	51596
ENSG00000197283	347.687	0.202122	0.101808	0.00279777	0.0283171	SYNGAP1	8831
ENSG00000112578	1068.82	-0.174189	0.0622265	0.000864516	0.0124041	BYSL	705
ENSG00000001167	820.803	0.154902	0.0675123	0.004816	0.0421029	NFYA	4800
ENSG00000204580	1606.55	0.28512	0.0719085	7.71984e-07	5.07309e-05	DDR1	780
ENSG00000235109	75.2081	0.312153	0.231082	0.000876407	0.0124705	ZSCAN31	64288
ENSG00000206341	492.367	0.315979	0.13868	0.00014778	0.0032581	NA	NA
ENSG00000146414	350.069	0.192855	0.100208	0.00391915	0.0362668	SHPRH	257218
ENSG00000050393	1398.19	-0.152846	0.0572187	0.00194126	0.0219145	MCUR1	63933
ENSG00000198663	2199.46	0.166729	0.0534651	0.000386834	0.00686063	C6orf89	221477
ENSG00000226976	84.9404	-0.214815	0.157636	0.00480135	0.0420072	NA	NA
ENSG00000111832	859.129	-0.24168	0.0730087	3.11328e-05	0.00095598	RWDD1	51389
ENSG00000168394	1624.04	0.287011	0.0785158	2.56752e-06	0.000133075	TAP1	6890
ENSG00000124562	1997.1	-0.201343	0.0665522	0.000230961	0.00457982	SNRPC	6631
ENSG00000112039	502.287	-0.198378	0.0814678	0.0012208	0.0156962	FANCE	2178
ENSG00000231925	1618.51	0.309376	0.0677116	2.61044e-08	2.9347e-06	TAPBP	6892
ENSG00000231889	117.161	-0.234122	0.147222	0.00256002	0.0267055	TRAF3IP2-AS1	643749
ENSG00000137309	11648.2	-0.242451	0.0454422	3.9967e-09	6.47227e-07	HMGA1	3159
ENSG00000204469	9483.4	0.171016	0.0635929	0.00125968	0.0159845	PRRC2A	7916
ENSG00000118508	1937.88	-0.272467	0.0880147	2.79932e-05	0.000879428	RAB32	10981
ENSG00000118515	678.057	-0.178175	0.0884665	0.00488307	0.0425252	SGK1	6446
ENSG00000135316	2752.85	-0.256782	0.0576568	2.11894e-07	1.73638e-05	SYNCRIP	10492
ENSG00000171462	231.95	0.453787	0.14784	4.05804e-06	0.000189046	DLK2	65989
ENSG00000164442	3173.81	-0.269006	0.0520295	4.21583e-09	6.74682e-07	CITED2	10370
ENSG00000146350	134.551	0.363752	0.171703	0.000130619	0.00292269	TBC1D32	221322
ENSG00000164877	464.481	0.275675	0.0927223	3.86398e-05	0.00112793	MICALL2	79778
ENSG00000106546	1177.58	-0.237446	0.0789573	9.27499e-05	0.00219804	AHR	196
ENSG00000126522	533.484	-0.164477	0.0757894	0.0050757	0.0437269	ASL	435
ENSG00000105829	524.007	-0.182318	0.0784637	0.00236664	0.0252695	BET1	10282
ENSG00000186472	168.35	0.31262	0.17408	0.000499939	0.00835102	PCLO	27445
ENSG00000172115	3450.1	-0.216445	0.0533432	3.79577e-06	0.00018181	CYCS	54205
ENSG00000127980	430.965	0.185889	0.088553	0.00342942	0.0330788	PEX1	5189
ENSG00000106366	10517.6	-0.179147	0.0716716	0.00169857	0.0198702	SERPINE1	5054
ENSG00000242265	3962.05	0.305683	0.0700903	7.71053e-08	7.23354e-06	PEG10	23089
ENSG00000154678	1247.14	-0.443288	0.0761553	9.40171e-12	3.36556e-09	PDE1C	5137
ENSG00000106355	808.127	-0.187538	0.071636	0.00102688	0.0139408	LSM5	23658
ENSG00000075223	1504.06	-0.203063	0.0618445	9.72209e-05	0.002296	SEMA3C	10512
ENSG00000105971	2278.85	-0.2982	0.0693324	1.24171e-07	1.10398e-05	CAV2	858
ENSG00000106153	4711.59	-0.191584	0.0664606	0.000450725	0.0076736	CHCHD2	51142
ENSG00000106028	1722.87	-0.161939	0.0591191	0.00133696	0.0166697	SSBP1	6742
ENSG00000272604	27.4626	-0.223209	0.246442	0.00188595	0.0214145	EFCAB10-AS1	127138863
ENSG00000164713	1961.95	-0.177878	0.0840136	0.00405983	0.0373288	BRI3	25798
ENSG00000186480	490.993	0.186305	0.085144	0.00285013	0.02874	INSIG1	3638
ENSG00000283041	526.679	-0.206646	0.103485	0.00244952	0.0258587	LOC729998	729998
ENSG00000166997	280.88	0.292495	0.116285	0.000110094	0.00253833	CNPY4	245812
ENSG00000006652	374.568	-0.284452	0.107022	8.45914e-05	0.00205482	IFRD1	3475
ENSG00000135211	304.96	-0.237351	0.105441	0.000696277	0.0105356	TMEM60	85025
ENSG00000006625	568.488	-0.165505	0.0796472	0.00595142	0.0486521	GGCT	79017
ENSG00000106105	9361.2	-0.194021	0.0456123	2.87119e-06	0.000143591	GARS1	2617
ENSG00000241127	200.353	-0.266447	0.131452	0.000624251	0.00980564	YAE1	57002
ENSG00000006451	1869.91	-0.234523	0.0588052	3.05985e-06	0.000151676	RALA	5898
ENSG00000075618	2880.23	0.358982	0.0631965	2.11928e-11	6.86395e-09	FSCN1	6624
ENSG00000082014	112.694	0.205571	0.149527	0.00579298	0.04765	SMARCD3	6604
ENSG00000105974	11213.3	-0.186404	0.0585114	0.000201665	0.00416628	CAV1	857
ENSG00000106683	1485.42	0.136058	0.056397	0.00525271	0.0447889	LIMK1	3984
ENSG00000196262	21365.7	-0.199321	0.0668738	0.000278346	0.00532536	PPIA	5478
ENSG00000136279	2550.58	-0.149437	0.0657066	0.00566322	0.0469164	DBNL	28988
ENSG00000128609	975.758	-0.173927	0.0700472	0.00200418	0.0224202	NDUFA5	4698
ENSG00000128602	526.112	0.288361	0.091093	1.51216e-05	0.000529728	SMO	6608
ENSG00000159840	6344.46	-0.182452	0.0523226	7.88841e-05	0.00195381	ZYX	7791
ENSG00000122642	2469.61	0.13981	0.0567548	0.00431481	0.0390774	FKBP9	11328
ENSG00000075142	1276.7	-0.15676	0.0660346	0.00384425	0.0358419	SRI	6717
ENSG00000008277	56.2486	0.23354	0.200124	0.00339388	0.0327891	ADAM22	53616
ENSG00000127947	2273.98	-0.194063	0.0632119	0.000241962	0.00477654	PTPN12	5782
ENSG00000274070	142.481	0.347029	0.187063	0.000290342	0.00549307	CASTOR2	729438
ENSG00000182095	5346.7	0.204772	0.0738115	0.000436624	0.00748035	TNRC18	84629
ENSG00000001630	193.47	0.35395	0.198377	0.000309803	0.00575712	CYP51A1	1595
ENSG00000106635	1639.36	-0.154056	0.0577306	0.00190975	0.0216306	BCL7B	9275
ENSG00000106263	7357.15	-0.205538	0.0501354	4.21755e-06	0.000195141	EIF3B	8662
ENSG00000128512	817.309	-0.375562	0.0969704	2.21309e-07	1.79195e-05	DOCK4	9732
ENSG00000136261	1074.1	-0.358446	0.0759246	4.55669e-09	7.04371e-07	BZW2	28969
ENSG00000117868	4324.98	0.144911	0.0500871	0.00118528	0.0153556	ESYT2	57488
ENSG00000106290	1198.02	0.185766	0.0673622	0.000739351	0.0110037	TAF6	6878
ENSG00000241685	916.501	-0.163273	0.0681958	0.003174	0.0311702	ARPC1A	10552
ENSG00000146834	426.343	0.193091	0.0901635	0.00262863	0.02713	MEPCE	56257
ENSG00000164619	276.826	-0.220606	0.100344	0.00116879	0.0152582	BMPER	168667
ENSG00000126524	2329.43	-0.168146	0.0579758	0.000737006	0.0109814	SBDS	51119
ENSG00000106628	4125.03	-0.16327	0.0608469	0.00151718	0.0182379	POLD2	5425
ENSG00000155660	6532.13	0.128933	0.0512269	0.004518	0.0402273	PDIA4	9601
ENSG00000205413	1004.35	0.543335	0.0986569	1.93088e-10	4.69031e-08	SAMD9	54809
ENSG00000177409	699	0.478647	0.107024	1.60342e-08	2.01956e-06	SAMD9L	219285
ENSG00000197461	270.244	0.203583	0.115723	0.00390044	0.0361922	PDGFA	5154
ENSG00000232956	361.98	-0.189215	0.0914721	0.0033365	0.0323495	SNHG15	285958
ENSG00000086289	372.805	0.268137	0.105857	0.000170633	0.00364956	EPDR1	54749
ENSG00000164818	1344.15	-0.168932	0.0613234	0.00110173	0.014607	DNAAF5	54919
ENSG00000136295	2980.77	0.327236	0.0655676	1.95972e-09	3.41771e-07	TTYH3	80727
ENSG00000136238	10708	-0.239109	0.0471604	1.80175e-08	2.16896e-06	RAC1	5879
ENSG00000291139	42.9734	0.26828	0.241969	0.00149535	0.0181456	DPY19L2P2	349152
ENSG00000155034	898.936	0.170432	0.0680232	0.00205754	0.0229228	FBXL18	80028
ENSG00000006468	159.44	0.43286	0.178581	3.32866e-05	0.00100622	ETV1	2115
ENSG00000231721	154.275	-0.276462	0.141498	0.000613623	0.00971725	LINC-PINT	378805
ENSG00000106617	1200.12	-0.183321	0.0588995	0.000274149	0.00528222	PRKAG2	51422
ENSG00000106537	164.407	0.329439	0.164116	0.000251618	0.0049107	TSPAN13	27075
ENSG00000228232	141.182	-0.283206	0.18394	0.00117663	0.0152726	NA	NA
ENSG00000087842	203.567	0.376611	0.154352	4.70017e-05	0.00131286	PIR	8544
ENSG00000102316	1602.26	0.159002	0.0594164	0.00169242	0.0198295	MAGED2	10916
ENSG00000179222	2967.45	0.336888	0.0651214	5.88811e-10	1.2515e-07	MAGED1	9500
ENSG00000131174	825.86	-0.174811	0.0784767	0.0035077	0.0335314	COX7B	1349
ENSG00000068438	1826.22	-0.205063	0.0624198	9.18091e-05	0.00217955	FTSJ1	24140
ENSG00000101986	581.81	0.293189	0.086664	6.20706e-06	0.000264597	ABCD1	215
ENSG00000130821	1458.48	0.21742	0.0607217	2.36891e-05	0.000761804	SLC6A8	6535
ENSG00000083750	155.721	0.212062	0.133623	0.0040642	0.0373297	RRAGB	10325
ENSG00000147403	13452.6	-0.304742	0.0651322	1.72812e-08	2.11339e-06	RPL10	6134
ENSG00000022267	2505.82	-0.167875	0.0575952	0.000710067	0.010673	FHL1	2273
ENSG00000232119	770.53	-0.203721	0.0713618	0.000358457	0.00648416	MCTS1	28985
ENSG00000157600	965.216	0.156485	0.0645112	0.00341301	0.0329504	TMEM164	84187
ENSG00000198918	3016.62	-0.213832	0.082837	0.000571956	0.00924028	RPL39	6170
ENSG00000183337	1154.65	0.188142	0.0695326	0.000802995	0.0117327	BCOR	54880
ENSG00000160131	1504.82	-0.172527	0.0664508	0.00155685	0.0185634	VMA21	203547
ENSG00000123595	361.174	-0.196357	0.091061	0.00234848	0.0252039	RAB9A	9367
ENSG00000123131	1602.3	-0.174033	0.0643699	0.00113119	0.0149433	PRDX4	10549
ENSG00000068366	4610.91	-0.202679	0.054668	2.1705e-05	0.000709744	ACSL4	2182
ENSG00000006756	275.932	0.200203	0.113302	0.00418154	0.0381755	ARSD	414
ENSG00000130066	669.749	-0.261119	0.0909593	7.56589e-05	0.00190129	SAT1	6303
ENSG00000130741	6124.07	-0.133443	0.0483721	0.00214312	0.023692	EIF2S3	1968
ENSG00000223749	207.607	-0.264881	0.135072	0.000741534	0.0110241	NA	NA
ENSG00000017483	873.372	-0.280301	0.0944168	3.51926e-05	0.00104525	SLC38A5	92745
ENSG00000101846	515.031	0.505027	0.0969195	5.85872e-10	1.2515e-07	STS	412
ENSG00000157514	510.19	-0.177015	0.0780964	0.0030574	0.0303797	TSC22D3	1831
ENSG00000173674	2854.45	-0.132795	0.0546948	0.00534586	0.0453762	EIF1AX	1964
ENSG00000102317	3685.78	-0.224697	0.0633251	2.18264e-05	0.000710299	RBM3	5935
ENSG00000131828	1877.41	-0.149383	0.0544141	0.00168642	0.0197762	PDHA1	5160
ENSG00000160211	4207.51	0.134695	0.0492834	0.0022614	0.0245782	G6PD	2539
ENSG00000230629	99.79	-0.220598	0.159367	0.00419709	0.0382405	RPS23P8	653658
ENSG00000130826	2941.1	-0.136837	0.0503402	0.00227734	0.0246715	DKC1	1736
ENSG00000102226	2188.16	0.269069	0.0579042	5.87619e-08	5.70956e-06	USP11	8237
ENSG00000205542	15149.6	-0.326487	0.0888935	9.92065e-07	6.07886e-05	TMSB4X	7114
ENSG00000101928	614.733	-0.188177	0.0778146	0.00164794	0.0194215	MOSPD1	56180
ENSG00000102144	9999.68	-0.128504	0.0497234	0.00379154	0.0354956	PGK1	5230
ENSG00000198034	12597.6	-0.217232	0.0614853	2.82708e-05	0.000884064	RPS4X	6191
ENSG00000029993	1158.28	0.150554	0.06138	0.00360831	0.0343484	HMGB3	3149
ENSG00000102172	6048.18	-0.229533	0.0556274	1.99067e-06	0.000108994	SMS	6611
ENSG00000230590	158.132	-0.2472	0.157063	0.00204519	0.0228039	FTX	100302692
ENSG00000131724	2320.86	0.256553	0.0580332	2.47749e-07	1.94805e-05	IL13RA1	3597
ENSG00000124313	369.646	0.365487	0.130796	1.65457e-05	0.00056693	IQSEC2	23096
ENSG00000077264	55.9158	0.21338	0.193318	0.0049632	0.0429754	PAK3	5063
ENSG00000126756	548.605	-0.20279	0.0819087	0.000989048	0.0135762	UXT	8409
ENSG00000102302	508.487	0.201656	0.0816679	0.00103469	0.0139771	FGD1	2245
ENSG00000198791	2699.84	-0.139224	0.0596953	0.0060456	0.049274	CNOT7	29883
ENSG00000076641	699.069	0.182975	0.0876387	0.0037741	0.0354307	PAG1	55824
ENSG00000254300	149.087	-0.419105	0.169207	3.10639e-05	0.00095598	LINC01111	101926978
ENSG00000156467	1848.66	-0.165245	0.0659189	0.00230716	0.0248687	UQCRB	7381
ENSG00000104341	5779.74	-0.137121	0.0505487	0.00230293	0.0248427	LAPTM4B	55353
ENSG00000133739	205.058	0.214917	0.139741	0.0040535	0.037307	LRRCC1	85444
ENSG00000172172	1245.2	-0.185385	0.074546	0.00150264	0.0181855	MRPL13	28998
ENSG00000132561	2304.2	0.146004	0.0545702	0.00218558	0.0239568	MATN2	4147
ENSG00000155097	1926.56	-0.147064	0.0614597	0.00448768	0.0400827	ATP6V1C1	528
ENSG00000121039	293.208	0.238249	0.11119	0.000866827	0.0124041	RDH10	157506
ENSG00000180155	294.78	0.387215	0.125361	4.88796e-06	0.000220169	LYNX1	66004
ENSG00000147604	12918.9	-0.256691	0.0622214	9.0093e-07	5.75369e-05	RPL7	6129
ENSG00000160948	1137.69	-0.200633	0.0775292	0.00079444	0.0116704	VPS28	51160
ENSG00000261236	3003.12	-0.245639	0.0731463	2.36664e-05	0.000761804	BOP1	23246
ENSG00000104419	1367.59	0.209865	0.0751001	0.000361248	0.00651732	NDRG1	10397
ENSG00000165102	1470.38	0.368392	0.0804232	8.32298e-09	1.16658e-06	HGSNAT	138050
ENSG00000180921	1357.85	0.256289	0.0724336	9.25398e-06	0.000358638	FAM83H	286077
ENSG00000261150	186.692	0.71624	0.145399	4.73584e-09	7.19546e-07	EPPK1	83481
ENSG00000164938	706.595	0.182991	0.0792118	0.00239695	0.0255131	TP53INP1	94241
ENSG00000104408	5180.77	-0.184928	0.0569657	0.000171137	0.00365459	EIF3E	3646
ENSG00000008988	10537.7	-0.188828	0.0686098	0.000696263	0.0105356	RPS20	6224
ENSG00000203499	85.5804	0.649941	0.210253	2.0606e-06	0.000111675	IQANK1	642574
ENSG00000275074	98.2583	0.226203	0.161971	0.0037152	0.0349743	NUDT18	79873
ENSG00000204839	188.361	0.195018	0.117295	0.00547156	0.0460964	MROH6	642475
ENSG00000104689	471.237	0.308624	0.10442	2.0477e-05	0.000679385	TNFRSF10A	8797
ENSG00000255182	31.7048	0.198225	0.223237	0.00381665	0.0356334	NA	NA
ENSG00000167700	620.721	-0.22712	0.0874689	0.00038859	0.00687384	MFSD3	113655
ENSG00000187955	39.5216	0.370877	0.28935	0.000292988	0.0055201	COL14A1	7373
ENSG00000178209	33764.3	0.215751	0.0735642	0.000208313	0.00426117	PLEC	5339
ENSG00000154582	1764.76	-0.167771	0.0614267	0.00120657	0.0155868	ELOC	6921
ENSG00000104529	2680.37	-0.186787	0.0584268	0.000192738	0.00402118	EEF1D	1936
ENSG00000164920	93.0622	0.216441	0.16006	0.00467578	0.0412482	OSR2	116039
ENSG00000012232	1476.68	0.199909	0.0577445	5.70988e-05	0.00153805	EXTL3	2137
ENSG00000156675	1108.28	0.179547	0.0781817	0.00269135	0.0274853	RAB11FIP1	80223
ENSG00000187840	3738.22	-0.320378	0.074649	7.44997e-08	7.05175e-06	EIF4EBP1	1978
ENSG00000120885	2166.09	0.464256	0.0737089	6.64849e-13	3.22998e-10	CLU	1191
ENSG00000168077	2069.84	0.283152	0.0686809	4.17197e-07	3.05115e-05	SCARA3	51435
ENSG00000179041	594.289	-0.186498	0.0754706	0.0015177	0.0182379	RRS1	23212
ENSG00000164684	64.7343	0.563266	0.259008	2.1684e-05	0.000709744	ZNF704	619279
ENSG00000253661	106.941	-0.926566	0.171124	6.44534e-11	1.86278e-08	ZFHX4-AS1	100192378
ENSG00000179950	4563.48	-0.169021	0.0551041	0.000434017	0.00744805	PUF60	22827
ENSG00000164983	2119.92	-0.196292	0.0618008	0.000163757	0.0035306	TMEM65	157378
ENSG00000197858	2337.29	-0.153701	0.0671544	0.00500678	0.0432427	GPAA1	8733
ENSG00000029534	647.857	0.369739	0.101866	6.6161e-07	4.47755e-05	ANK1	286
ENSG00000104213	179.391	0.211037	0.132047	0.00409902	0.0375775	PDGFRL	5157
ENSG00000120875	3074.96	-0.312646	0.0637232	4.41054e-09	6.89616e-07	DUSP4	1846
ENSG00000136997	2170.78	-0.199895	0.0565982	4.45263e-05	0.00125402	MYC	4609
ENSG00000157110	841.798	-0.264298	0.0722365	4.70516e-06	0.000213348	RBPMS	11030
ENSG00000137547	853.122	-0.27913	0.0826539	8.94634e-06	0.000349704	MRPL15	29088
ENSG00000184661	1494.96	0.138487	0.0566137	0.00461824	0.0409264	CDCA2	157313
ENSG00000175445	83.4531	0.393103	0.222157	0.000208043	0.00426117	LPL	4023
ENSG00000061337	182.041	0.367177	0.156047	6.61624e-05	0.00171757	LZTS1	11178
ENSG00000164930	2410.21	0.179963	0.0519115	8.96275e-05	0.00213895	FZD6	8323
ENSG00000164934	1022.1	-0.172216	0.0645209	0.0012941	0.0162545	DCAF13	25879
ENSG00000198576	33.9702	0.214246	0.227707	0.0031218	0.0308842	ARC	23237
ENSG00000153714	412.119	-0.670001	0.0919964	7.00249e-15	6.35032e-12	LURAP1L	286343
ENSG00000155621	241.228	-0.232625	0.112042	0.00113285	0.0149433	C9orf85	138241
ENSG00000135069	11351.2	-0.198128	0.0434611	6.56547e-07	4.4655e-05	PSAT1	29968
ENSG00000165105	536.308	0.167809	0.0771897	0.0046503	0.0410767	RASEF	158158
ENSG00000135052	4355.78	0.187396	0.0466281	9.05412e-06	0.000352903	GOLM1	51280
ENSG00000165030	629.946	-0.173336	0.0825896	0.00471463	0.0414833	NFIL3	4783
ENSG00000196730	2515.86	0.159601	0.0533623	0.000667854	0.010294	DAPK1	1612
ENSG00000135046	10002.3	-0.309494	0.0571879	3.13253e-10	7.34687e-08	ANXA1	301
ENSG00000119509	357.392	0.183731	0.0950762	0.00487733	0.0425025	INVS	27130
ENSG00000160563	742.199	-0.205088	0.0736763	0.000422009	0.007285	MED27	9442
ENSG00000107290	1864.57	0.146201	0.0617827	0.00486887	0.0424559	SETX	23064
ENSG00000148344	52.1054	0.670049	0.334706	6.56627e-06	0.000275682	PTGES	9536
ENSG00000185585	479.672	0.637482	0.0952443	3.85908e-13	2.18729e-10	OLFML2A	169611
ENSG00000197958	9763.2	-0.304618	0.0584405	1.09148e-09	2.10004e-07	RPL12	6136
ENSG00000122694	751.211	0.18647	0.0760481	0.00158948	0.0188671	GLIPR2	152007
ENSG00000107175	1269.54	0.182067	0.0730019	0.00160321	0.0190134	CREB3	10488
ENSG00000137103	247.384	0.419671	0.153441	1.39473e-05	0.000499689	TMEM8B	51754
ENSG00000056558	56.4875	0.294599	0.232078	0.00114447	0.0150418	TRAF1	7185
ENSG00000136897	513.116	-0.171952	0.0858621	0.00583286	0.0478555	MRPL50	54534
ENSG00000165152	912.588	0.15644	0.064575	0.00344221	0.0331383	PGAP4	84302
ENSG00000148019	1645.48	0.151981	0.0576212	0.00216491	0.0238164	CEP78	84131
ENSG00000106868	532.091	0.215585	0.080735	0.000434191	0.00744805	SUSD1	64420
ENSG00000197355	775.967	-0.269481	0.0877871	3.28379e-05	0.000994864	UAP1L1	91373
ENSG00000119326	3562.36	-0.160228	0.051842	0.000481931	0.00809346	CTNNAL1	8727
ENSG00000130720	222.35	0.268166	0.133447	0.000628541	0.00985028	FIBCD1	84929
ENSG00000228544	68.0005	0.277915	0.203718	0.00151396	0.0182251	CCDC183-AS1	100131193
ENSG00000165689	1479.74	-0.165877	0.0593181	0.00104662	0.0141102	ENTR1	10807
ENSG00000148335	717.076	-0.183628	0.0866072	0.00348926	0.0333786	NTMT1	28989
ENSG00000107371	689.136	-0.22309	0.073512	0.00012604	0.00283862	EXOSC3	51010
ENSG00000106992	177.779	0.202032	0.118567	0.00437929	0.0393836	AK1	203
ENSG00000136908	1065.54	-0.197998	0.0813182	0.00123341	0.0157985	DPM2	8818
ENSG00000167106	683.64	0.303898	0.0898797	4.91556e-06	0.000220681	EEIG1	399665
ENSG00000158122	406.264	-0.181955	0.0899355	0.00436302	0.0393048	PRXL2C	195827
ENSG00000231991	544.605	-0.428414	0.101199	3.76392e-08	3.93851e-06	NA	NA
ENSG00000148334	1040.81	-0.289218	0.0825014	4.31967e-06	0.000198515	PTGES2	80142
ENSG00000136783	853.417	-0.198465	0.0739208	0.000654089	0.0101224	NIPSNAP3A	25934
ENSG00000165283	3147.82	-0.160712	0.0596096	0.00154613	0.0184879	STOML2	30968
ENSG00000148303	20069.8	-0.249846	0.0601546	9.82021e-07	6.07886e-05	RPL7A	6130
ENSG00000119414	2152.11	-0.166421	0.060632	0.00119669	0.0154739	PPP6C	5537
ENSG00000136933	637.147	-0.15706	0.0715131	0.005706	0.0472133	RABEPK	10244
ENSG00000165264	995.887	-0.149288	0.0647915	0.00530287	0.0451125	NDUFB6	4712
ENSG00000148400	1592.67	0.171897	0.0743688	0.00314075	0.0310266	NOTCH1	4851
ENSG00000148219	187.718	0.19589	0.115484	0.00512605	0.0440213	ASTN2	23245
ENSG00000137073	1615.61	0.174273	0.068357	0.00168533	0.0197762	UBAP2	55833
ENSG00000137094	361.627	0.18611	0.0899658	0.00361127	0.0343525	DNAJB5	25822
ENSG00000106780	470.52	0.257582	0.107364	0.00030695	0.00571979	MEGF9	1955
ENSG00000164976	463.134	0.463565	0.105544	2.09931e-08	2.47189e-06	MYORG	57462
ENSG00000148154	3204.42	-0.28751	0.079	2.69891e-06	0.000136481	UGCG	7357
ENSG00000080608	1404.19	-0.159521	0.0598537	0.00172475	0.0200016	PUM3	9933
ENSG00000275160	41.7632	-0.255638	0.230685	0.00197087	0.0221936	RPL7AP45	100132678
ENSG00000196305	12704.6	-0.124424	0.050104	0.00530133	0.0451125	IARS1	3376
ENSG00000198121	1371.46	-0.344947	0.0803674	4.63137e-08	4.70851e-06	LPAR1	1902
ENSG00000165124	807.746	0.204136	0.10213	0.00259778	0.0269959	SVEP1	79987
ENSG00000137142	144.9	0.310512	0.167132	0.000451842	0.007683	IGFBPL1	347252
ENSG00000137154	19208.6	-0.286997	0.054997	1.8248e-09	3.26615e-07	RPS6	6194
ENSG00000099219	644.012	0.324114	0.0898414	1.35279e-06	7.83064e-05	ERMP1	79956
ENSG00000126883	1811.88	0.186215	0.0742204	0.00139495	0.0171724	NUP214	8021
ENSG00000136930	3569.41	-0.13793	0.0576747	0.00535388	0.0453762	PSMB7	5695
ENSG00000099810	1596.44	-0.138136	0.0574505	0.00516463	0.0442602	MTAP	4507
ENSG00000147883	1089.35	0.226304	0.0696677	5.86824e-05	0.00156521	CDKN2B	1030
ENSG00000122140	986.268	-0.325898	0.0800838	1.82532e-07	1.54223e-05	MRPS2	51116
ENSG00000120217	372.506	-0.213039	0.101786	0.00174582	0.0201599	CD274	29126
ENSG00000070214	2842.32	0.220248	0.0640241	3.62016e-05	0.00107055	SLC44A1	23446
ENSG00000136848	1049.99	0.214941	0.081965	0.000500337	0.00835102	DAB2IP	153090
ENSG00000157654	10039.4	-0.150045	0.0570181	0.00228539	0.0246977	PALM2AKAP2	445815
ENSG00000160323	92.483	0.22779	0.16502	0.00364831	0.0345839	ADAMTS13	11093
ENSG00000204054	696.844	0.394774	0.0914968	2.60379e-08	2.9347e-06	LOC124900275	124900275
ENSG00000171889	187.406	-0.232447	0.134971	0.00217591	0.0238893	MIR31HG	554202
ENSG00000197694	13183.4	0.164515	0.0586423	0.00104997	0.0141413	SPTAN1	6709
ENSG00000106976	1462.98	0.251684	0.0726487	1.37625e-05	0.000495267	DNM1	1759
ENSG00000137075	936.037	0.172558	0.068884	0.00196053	0.0220953	RNF38	152006
ENSG00000130635	4744.2	0.228596	0.0653	2.32235e-05	0.000752166	COL5A1	1289
ENSG00000288701	6930.61	0.269477	0.0750915	5.30641e-06	0.0002321	PRRC2B	84726
ENSG00000123453	178.453	0.227517	0.131061	0.00235899	0.0252579	SARDH	1757
ENSG00000169925	1353.28	0.190334	0.075673	0.00123864	0.0158506	BRD3	8019
ENSG00000148358	3012.27	0.153316	0.0509129	0.000707344	0.0106486	GPR107	57720
ENSG00000233016	693.633	-0.228329	0.0963186	0.000657602	0.0101652	SNHG7	84973
ENSG00000136810	4457.85	-0.235715	0.0719136	4.10134e-05	0.00117702	TXN	7295
ENSG00000152219	535.123	-0.201581	0.0798498	0.00090725	0.0127625	ARL14EP	120534
ENSG00000149100	2915.21	-0.183409	0.0529055	8.30231e-05	0.00202758	EIF3M	10480
ENSG00000166478	364.255	-0.229902	0.0956958	0.000586388	0.00938428	ZNF143	7702
ENSG00000133818	3126.58	-0.200304	0.050555	8.46785e-06	0.000333879	RRAS2	22800
ENSG00000166016	880.009	0.284893	0.08663	1.06477e-05	0.000402337	ABTB2	25841
ENSG00000179241	767.015	-0.15522	0.0698925	0.00563729	0.0467871	LDLRAD3	143458
ENSG00000173227	63.7496	0.540238	0.278473	3.46504e-05	0.00103296	SYT12	91683
ENSG00000166012	1235.98	-0.175648	0.0630566	0.000869272	0.0124079	TAF1D	79101
ENSG00000166025	2964.66	0.225145	0.0575662	5.43791e-06	0.000237089	AMOTL1	154810
ENSG00000166004	637.445	0.28728	0.0988115	3.67607e-05	0.00108003	CEP295	85459
ENSG00000173156	413.274	0.219419	0.101483	0.00129855	0.0162954	RHOD	29984
ENSG00000110237	1881.73	0.168527	0.0567161	0.000590337	0.00943637	ARHGEF17	9828
ENSG00000137642	659.988	0.262317	0.186973	0.00191193	0.0216372	SORL1	6653
ENSG00000197798	477.127	-0.19358	0.0793409	0.00136567	0.016873	FAM118B	79607
ENSG00000110172	1267.95	-0.228682	0.0697012	4.93491e-05	0.00136119	CHORDC1	26973
ENSG00000085117	1432.31	0.180109	0.0669771	0.00102067	0.0138981	CD82	3732
ENSG00000149273	20712.3	-0.211352	0.0641711	7.57554e-05	0.00190129	RPS3	6188
ENSG00000158555	506.898	0.170105	0.0824698	0.00547274	0.0460964	GDPD5	81544
ENSG00000149257	8278.61	0.134058	0.0524501	0.00374178	0.0351758	SERPINH1	871
ENSG00000173457	3253.28	-0.273005	0.0803125	9.67957e-06	0.000371952	PPP1R14B	26472
ENSG00000162302	1823.85	-0.158995	0.0648679	0.00303938	0.0302228	RPS6KA4	8986
ENSG00000171219	116.417	0.633124	0.177823	6.70053e-07	4.51224e-05	CDC42BPG	55561
ENSG00000110042	181.923	0.453464	0.170027	1.47935e-05	0.000521335	DTX4	23220
ENSG00000177156	4100.84	-0.183946	0.0648645	0.000620864	0.00978633	TALDO1	6888
ENSG00000177600	5444.32	-0.248343	0.0654156	4.39344e-06	0.000201225	RPLP2	6181
ENSG00000150764	274.511	0.224743	0.117262	0.00184373	0.0210228	DIXDC1	85458
ENSG00000149357	1912.2	-0.174426	0.0600237	0.000631642	0.00988748	LAMTOR1	55004
ENSG00000175592	3101.03	-0.199044	0.06502	0.000219425	0.00440892	FOSL1	8061
ENSG00000174684	730.068	0.200578	0.0741038	0.000584452	0.00936853	B4GAT1	11041
ENSG00000134780	347.417	0.199206	0.0940081	0.00234937	0.0252039	DAGLA	747
ENSG00000149485	4548.32	0.347362	0.0800039	3.5192e-08	3.73998e-06	FADS1	3992
ENSG00000075239	1553.4	-0.237962	0.0733796	4.32519e-05	0.00123087	ACAT1	38
ENSG00000076043	1187.11	-0.214355	0.0724873	0.000201311	0.00416628	REXO2	25996
ENSG00000149573	107.215	0.207199	0.152319	0.00564969	0.0468614	MPZL2	10205
ENSG00000168092	3992.67	-0.136904	0.0470099	0.00128137	0.0161429	PAFAH1B2	5049
ENSG00000149591	6029.6	-0.198004	0.063861	0.000199432	0.00413547	TAGLN	6876
ENSG00000110274	940.2	0.147243	0.0625229	0.00490139	0.0426029	CEP164	22897
ENSG00000149115	2547.98	0.209595	0.0626805	6.7015e-05	0.00172653	TNKS1BP1	85456
ENSG00000110619	3061.5	-0.143515	0.0510711	0.00155596	0.0185634	CARS1	833
ENSG00000110090	1600.06	0.139985	0.0584406	0.00510726	0.0439153	CPT1A	1374
ENSG00000197345	707.608	-0.202852	0.0774408	0.000692084	0.0105009	MRPL21	219927
ENSG00000133321	149.005	0.365522	0.170408	0.000119812	0.00272541	PLAAT4	5920
ENSG00000162222	600.015	-0.169375	0.0734149	0.00336794	0.0326079	TTC9C	283237
ENSG00000166402	262.906	0.242131	0.114557	0.000846286	0.0122079	TUB	7275
ENSG00000175390	4379.12	-0.195454	0.0580667	8.89772e-05	0.00212716	EIF3F	8665
ENSG00000109861	1193.98	-0.189115	0.0670057	0.000568943	0.0092135	CTSC	1075
ENSG00000149150	277.414	-0.520463	0.118784	3.13116e-08	3.43493e-06	SLC43A1	8501
ENSG00000156587	1190.65	0.17798	0.0764888	0.00261688	0.0271262	UBE2L6	9246
ENSG00000213593	1869.17	-0.138638	0.0577524	0.00516771	0.0442602	TMX2	51075
ENSG00000076053	1017.96	-0.168155	0.0698806	0.00275877	0.0279848	RBM7	10179
ENSG00000175567	928.096	-0.304742	0.0712244	1.15607e-07	1.0484e-05	UCP2	7351
ENSG00000120451	2342.94	0.138926	0.0591966	0.00586772	0.0481125	SNX19	399979
ENSG00000054965	1774.77	0.146848	0.0594142	0.0037026	0.0349079	FAM168A	23201
ENSG00000196611	6486.89	-0.609725	0.0837351	6.67432e-15	6.35032e-12	MMP1	4312
ENSG00000110446	71.0535	0.382392	0.238404	0.000290001	0.00549307	SLC15A3	51296
ENSG00000177105	1077.17	-0.210065	0.0653506	0.00010166	0.00238104	RHOG	391
ENSG00000227097	206.672	-0.538168	0.178833	4.11864e-06	0.000191215	NA	NA
ENSG00000151366	430.746	-0.190065	0.0840654	0.00222727	0.0243041	NDUFC2	4718
ENSG00000166341	58.7029	0.252749	0.208829	0.00237794	0.0253703	DCHS1	8642
ENSG00000149260	524.603	0.261861	0.110689	0.000304511	0.00568992	CAPN5	726
ENSG00000118181	5436.67	-0.228898	0.0813266	0.000205674	0.00422627	RPS25	6230
ENSG00000076706	7216.15	0.148276	0.0505203	0.000982908	0.0135056	MCAM	4162
ENSG00000172830	536.22	0.260952	0.088635	6.06697e-05	0.00161189	SSH3	54961
ENSG00000167792	2219.46	-0.161956	0.0667227	0.00301926	0.0300666	NDUFV1	4723
ENSG00000132286	477.369	-0.180421	0.0785037	0.00262359	0.0271265	TIMM10B	26515
ENSG00000134824	4039.65	0.338589	0.0833634	1.49407e-07	1.28632e-05	FADS2	9415
ENSG00000188211	552.152	0.466928	0.139374	1.4913e-06	8.55956e-05	NCR3LG1	374383
ENSG00000109917	1363.45	-0.162585	0.0578562	0.0010784	0.0143917	ZPR1	8882
ENSG00000151348	4094.45	0.200355	0.0476736	3.08859e-06	0.000151676	EXT2	2132
ENSG00000166441	9846.12	-0.291544	0.0701533	2.85308e-07	2.21774e-05	RPL27A	6157
ENSG00000186318	630.065	0.221536	0.0788897	0.00025492	0.00495383	BACE1	23621
ENSG00000166106	590.225	0.436668	0.108094	9.14002e-08	8.45793e-06	ADAMTS15	170689
ENSG00000180720	43.2732	0.717045	0.317039	3.36291e-06	0.000163963	CHRM4	1132
ENSG00000182667	24.3397	-0.242025	0.25989	0.00125806	0.0159845	NTM	50863
ENSG00000137486	336.55	0.248281	0.111384	0.000570817	0.00923284	ARRB1	408
ENSG00000244398	446.395	-0.631614	0.09316	2.175e-13	1.34484e-10	RPL36AP37	729362
ENSG00000110700	5714.08	-0.408834	0.0665248	9.21755e-13	4.27085e-10	RPS13	6207
ENSG00000173442	1998.61	0.199743	0.0618243	0.000125819	0.00283834	EHBP1L1	254102
ENSG00000168056	2766.2	0.450641	0.0579553	1.44475e-17	2.97339e-14	LTBP3	4054
ENSG00000149196	651.254	-0.171003	0.0768394	0.00386694	0.0359795	HIKESHI	51501
ENSG00000137497	3326.26	0.163795	0.0523713	0.000398759	0.00701723	NUMA1	4926
ENSG00000185627	2485.15	-0.141389	0.0558801	0.00352457	0.0336454	PSMD13	5719
ENSG00000110492	1677.25	0.508924	0.0975154	5.86682e-10	1.2515e-07	MDK	4192
ENSG00000019144	2830.13	0.181237	0.0577124	0.00026314	0.00509174	PHLDB1	23187
ENSG00000110218	718.353	0.183564	0.0727639	0.0014402	0.0176179	PANX1	24145
ENSG00000110768	1598.94	-0.190007	0.0591082	0.000168581	0.00361705	GTF2H1	2965
ENSG00000170145	1319.27	0.240113	0.0783482	7.22505e-05	0.00183972	SIK2	23235
ENSG00000154096	2141.85	-0.225589	0.0550033	2.4677e-06	0.000130615	THY1	7070
ENSG00000110092	5192.8	-0.136424	0.057966	0.00604309	0.049274	CCND1	595
ENSG00000186174	1904.92	0.519218	0.0830509	2.16624e-12	8.77669e-10	BCL9L	283149
ENSG00000167283	693.609	-0.245099	0.0908146	0.000186133	0.00390134	ATP5MG	10632
ENSG00000149809	397.256	0.478367	0.123052	1.95477e-07	1.63133e-05	TM7SF2	7108
ENSG00000166311	931.322	0.302221	0.0807911	1.25263e-06	7.40847e-05	SMPD1	6609
ENSG00000110400	906.984	0.259282	0.076246	1.39588e-05	0.000499689	NECTIN1	5818
ENSG00000151702	1165.46	-0.146831	0.0629985	0.00523732	0.0447508	FLI1	2313
ENSG00000149218	955.979	0.204873	0.069987	0.0002823	0.00538588	ENDOD1	23052
ENSG00000162241	51.1081	0.266359	0.228741	0.00174481	0.0201599	SLC25A45	283130
ENSG00000126391	1274	0.159075	0.0652924	0.00314574	0.0310308	FRMD8	83786
ENSG00000006534	1274.15	0.37572	0.0838194	1.27457e-08	1.62037e-06	ALDH3B1	221
ENSG00000162337	2843.65	0.262624	0.064399	9.21446e-07	5.82997e-05	LRP5	4041
ENSG00000084234	19796.5	0.118411	0.0408472	0.00175734	0.0202757	APLP2	334
ENSG00000019485	449.788	0.233715	0.0988523	0.000584265	0.00936853	PRDM11	56981
ENSG00000149177	2020.72	0.278842	0.0641454	1.7554e-07	1.49242e-05	PTPRJ	5795
ENSG00000132274	637.253	0.198926	0.074729	0.00068638	0.0104673	TRIM22	10346
ENSG00000245532	3126.01	-0.235621	0.0822528	0.00014897	0.00327372	NEAT1	283131
ENSG00000165912	934.165	-0.276543	0.069646	9.59832e-07	6.01686e-05	PACSIN3	29763
ENSG00000197601	2860.93	-0.130532	0.0546251	0.00612128	0.0497121	FAR1	84188
ENSG00000176148	669.919	0.174202	0.0802377	0.00400065	0.0368955	TCP11L1	55346
ENSG00000255248	191.646	-0.654517	0.142796	2.10791e-08	2.47189e-06	MIR100HG	399959
ENSG00000134954	6889.24	-0.259783	0.0629191	8.09442e-07	5.2184e-05	ETS1	2113
ENSG00000178202	3635.38	0.170768	0.0599039	0.000805271	0.0117533	POGLUT3	143888
ENSG00000014138	458.077	-0.176661	0.0821207	0.00391581	0.0362668	POLA2	23649
ENSG00000160703	552.335	0.179913	0.0873845	0.00430659	0.039029	NLRX1	79671
ENSG00000149090	96.1281	0.213747	0.164103	0.00508535	0.0437823	PAMR1	25891
ENSG00000255717	1833.12	-0.40823	0.0829112	1.1877e-09	2.24393e-07	SNHG1	23642
ENSG00000134569	478.075	0.247865	0.106925	0.000466843	0.00786922	LRP4	4038
ENSG00000110104	897.284	-0.184034	0.0723893	0.00135638	0.016804	CCDC86	79080
ENSG00000109919	2509.26	-0.167571	0.0583823	0.000815233	0.0118479	MTCH2	23788
ENSG00000204370	1193.53	-0.235444	0.0710321	3.65235e-05	0.00107772	SDHD	6392
ENSG00000067082	2665.08	-0.196878	0.0565583	5.75297e-05	0.00154354	KLF6	1316
ENSG00000107984	2030.79	-0.524802	0.0671676	5.31029e-17	9.02948e-14	DKK1	22943
ENSG00000165512	544.322	-0.275657	0.0937969	4.31318e-05	0.00123003	ZNF22	7570
ENSG00000108064	2770.77	-0.133325	0.0543673	0.00497689	0.0430666	TFAM	7019
ENSG00000052749	1310.23	-0.177651	0.0622773	0.000686028	0.0104673	RRP12	23223
ENSG00000165669	719.986	-0.228634	0.0727314	7.72133e-05	0.00193076	FAM204A	63877
ENSG00000189319	565.371	0.206335	0.0820245	0.000819441	0.0118963	FAM53B	9679
ENSG00000166272	1279.12	0.138516	0.0591522	0.00598729	0.048916	WBP1L	54838
ENSG00000182022	717.558	0.214698	0.0762847	0.000300655	0.00563334	CHST15	51363
ENSG00000154473	6321.92	-0.153589	0.0485613	0.000432716	0.00744804	BUB3	9184
ENSG00000148700	1922.06	0.182034	0.0592148	0.000318643	0.00586536	ADD3	120
ENSG00000155229	1956.09	-0.233432	0.0639003	1.16431e-05	0.000430383	MMS19	64210
ENSG00000220842	186.801	-0.405227	0.156804	2.44384e-05	0.000774906	RPL21P16	729402
ENSG00000107890	889.664	0.195231	0.0854203	0.00185128	0.0210913	ANKRD26	22852
ENSG00000236552	492.324	-0.334847	0.115103	1.57906e-05	0.000545175	RPL13AP5	728658
ENSG00000148690	518.35	-0.166837	0.0766024	0.00472144	0.0415163	FRA10AC1	118924
ENSG00000173915	1386.72	-0.211544	0.0726249	0.000247029	0.00485599	ATP5MK	84833
ENSG00000173145	1266.88	-0.283826	0.066706	2.29124e-07	1.84424e-05	NOC3L	64318
ENSG00000259994	37.9242	-0.276392	0.241723	0.00136749	0.0168802	NA	NA
ENSG00000122862	4677.03	-0.369035	0.0657202	2.76933e-11	8.56164e-09	SRGN	5552
ENSG00000265190	136.989	0.214118	0.143176	0.00432391	0.0391078	ANXA8	653145
ENSG00000165868	158.087	0.250491	0.166335	0.00210686	0.0234032	HSPA12A	259217
ENSG00000172586	812.942	-0.160067	0.0711848	0.0047586	0.04173	CHCHD1	118487
ENSG00000214655	1617.76	0.274738	0.0659959	4.4762e-07	3.22168e-05	ZSWIM8	23053
ENSG00000099282	297.596	0.204855	0.0980393	0.00215537	0.0237983	TSPAN15	23555
ENSG00000138160	3772.41	0.139023	0.0495976	0.00171685	0.019978	KIF11	3832
ENSG00000180817	2293.52	-0.216039	0.0601036	2.33736e-05	0.000755228	PPA1	5464
ENSG00000156521	578.814	0.26221	0.0953611	0.000105642	0.0024523	TYSND1	219743
ENSG00000198728	1786.04	0.23136	0.0570456	2.53791e-06	0.000132782	LDB1	8861
ENSG00000099284	661.259	0.232425	0.0789423	0.000128478	0.00288398	MACROH2A2	55506
ENSG00000148634	2318.19	-0.191621	0.0655827	0.000401842	0.0070408	HERC4	26091
ENSG00000156110	2180.62	-0.169653	0.0585263	0.00071671	0.0107609	ADK	132
ENSG00000185745	426.698	0.514434	0.118931	3.82638e-08	3.9733e-06	IFIT1	3434
ENSG00000107937	2567.05	-0.158704	0.0522002	0.000582654	0.00936853	GTPBP4	23560
ENSG00000165730	155.153	0.403874	0.171091	4.80793e-05	0.00132967	STOX1	219736
ENSG00000107738	1206.3	0.215558	0.0652561	6.55642e-05	0.00170856	VSIR	64115
ENSG00000108179	3968.65	-0.272685	0.0542026	7.76427e-09	1.12359e-06	PPIF	10105
ENSG00000138131	123.225	0.231034	0.150684	0.0029294	0.0293365	LOXL4	84171
ENSG00000119917	878.498	0.786304	0.0905821	5.539e-20	2.51157e-16	IFIT3	3437
ENSG00000107758	1092.38	-0.188202	0.0641713	0.000423067	0.00729401	PPP3CB	5532
ENSG00000166136	240.563	-0.1902	0.107658	0.00534796	0.0453762	NDUFB8	4714
ENSG00000107821	106.469	0.726558	0.189292	2.01003e-07	1.66722e-05	KAZALD1	81621
ENSG00000119922	505.789	0.840778	0.0942967	4.50839e-21	3.06638e-17	IFIT2	3433
ENSG00000198408	3888.35	0.1343	0.0553905	0.00525348	0.0447889	OGA	10724
ENSG00000148730	3365.01	0.179789	0.0597646	0.000411283	0.00715712	EIF4EBP2	1979
ENSG00000108010	2087.59	-0.14381	0.0545677	0.00254177	0.0265833	GLRX3	10539
ENSG00000148672	3062.19	-0.149099	0.0523077	0.00124907	0.0159345	GLUD1	2746
ENSG00000108187	245.078	0.207377	0.111751	0.00306725	0.0304553	PBLD	64081
ENSG00000107862	3655.44	0.165129	0.0687385	0.00298558	0.0297967	GBF1	8729
ENSG00000165732	8036.43	-0.141612	0.0599584	0.00537997	0.0455505	DDX21	9188
ENSG00000026025	19228.6	-0.216614	0.0647712	5.55174e-05	0.00150439	VIM	7431
ENSG00000148735	50.1571	0.626379	0.289112	1.07467e-05	0.000403832	PLEKHS1	79949
ENSG00000107816	1575.41	0.208496	0.0728595	0.000310224	0.00575712	LZTS2	84445
ENSG00000177853	552.372	0.162337	0.0756664	0.00561744	0.0467079	ZNF518A	9849
ENSG00000169129	195.477	0.370949	0.147734	3.97133e-05	0.00115185	AFAP1L2	84632
ENSG00000107537	551.613	0.430668	0.10852	1.23623e-07	1.10398e-05	PHYH	5264
ENSG00000076685	1598.22	0.23485	0.0640792	1.06976e-05	0.000403099	NT5C2	22978
ENSG00000077150	1498.02	0.307392	0.0789013	5.82631e-07	4.00279e-05	NFKB2	4791
ENSG00000151208	2994.35	0.219102	0.0706686	0.000114688	0.00262643	DLG5	9231
ENSG00000138326	10427.1	-0.317575	0.0626583	1.64906e-09	3.03138e-07	RPS24	6229
ENSG00000119969	2086.06	-0.168684	0.0724122	0.00325537	0.0317895	HELLS	3070
ENSG00000223482	855.72	-0.147441	0.0653346	0.00614386	0.0498657	NUTM2A-AS1	728190
ENSG00000238266	329.997	-0.444765	0.124603	6.51728e-07	4.455e-05	LINC00707	100507127
ENSG00000119912	1532.4	0.187207	0.064943	0.000501823	0.00836556	IDE	3416
ENSG00000122884	2054.16	0.201907	0.072463	0.000455008	0.00772719	P4HA1	5033
ENSG00000099204	2471.11	0.176558	0.0726081	0.00212953	0.0236088	ABLIM1	3983
ENSG00000165637	3536.27	-0.180372	0.055072	0.000172391	0.00366412	VDAC2	7417
ENSG00000156113	1951.63	-0.151661	0.0624118	0.00373423	0.0351291	KCNMA1	3778
ENSG00000155254	1962.7	0.168886	0.0565824	0.000562386	0.00913995	MARVELD1	83742
ENSG00000099194	5071.06	0.232408	0.0784427	0.000121621	0.00274819	SCD	6319
ENSG00000148484	2300.98	-0.125085	0.0496277	0.00475377	0.0417197	RSU1	6251
ENSG00000204130	642.531	0.197053	0.0778044	0.000999704	0.0136673	RUFY2	55680
ENSG00000119965	465.865	-0.2584	0.0908067	8.73032e-05	0.00210192	C10orf88	80007
ENSG00000107949	1678.48	-0.164681	0.0547109	0.000568191	0.00921228	BCCIP	56647
ENSG00000111261	222.13	0.295967	0.131848	0.000219342	0.00440892	MANSC1	54682
ENSG00000060982	4003.21	-0.154611	0.0618756	0.00295865	0.0295931	BCAT1	586
ENSG00000134294	14638.7	-0.150139	0.0507281	0.000880731	0.0125058	SLC38A2	54407
ENSG00000182199	9134.78	-0.122172	0.0493519	0.00559954	0.0466284	SHMT2	6472
ENSG00000170545	376.732	-0.217012	0.0962291	0.00113224	0.0149433	SMAGP	57228
ENSG00000167779	1383.81	0.309247	0.0947393	6.79533e-06	0.000282682	IGFBP6	3489
ENSG00000177425	4309.19	-0.247519	0.0593819	9.87974e-07	6.07886e-05	PAWR	5074
ENSG00000050438	275.096	0.412291	0.135267	4.95958e-06	0.000221522	SLC4A8	9498
ENSG00000136010	2360.83	0.152574	0.0672106	0.00535166	0.0453762	ALDH1L2	160428
ENSG00000079337	53.2991	0.282201	0.223415	0.00141856	0.0174158	RAPGEF3	10411
ENSG00000111145	2136.95	-0.21682	0.0593988	1.8636e-05	0.000630612	ELK3	2004
ENSG00000111670	1855.14	0.220835	0.0667057	5.54622e-05	0.00150439	GNPTAB	79158
ENSG00000064115	2511.8	0.20332	0.0521766	1.02286e-05	0.000389746	TM7SF3	51768
ENSG00000012822	963.01	0.189026	0.066746	0.000554878	0.00906417	CALCOCO1	57658
ENSG00000111142	3485.31	-0.142163	0.0476098	0.000934365	0.0130495	METAP2	10988
ENSG00000183283	2910.81	-0.16617	0.0582569	0.00088502	0.0125405	DAZAP2	9802
ENSG00000111785	450.74	0.26983	0.0974281	8.32881e-05	0.00203041	RIC8B	55188
ENSG00000075188	746.168	-0.233295	0.0717281	4.77034e-05	0.00132431	NUP37	79023
ENSG00000074527	3652.63	-0.184511	0.0527344	7.21959e-05	0.00183972	NTN4	59277
ENSG00000211584	426.643	0.247768	0.0988893	0.000292834	0.0055201	SLC48A1	55652
ENSG00000127314	3800.43	-0.192734	0.0538199	4.42825e-05	0.00125234	RAP1B	5908
ENSG00000123104	1191.44	0.203494	0.0857065	0.00122986	0.015768	ITPR2	3709
ENSG00000089220	4539.16	-0.175582	0.0540451	0.000209279	0.00427452	PEBP1	5037
ENSG00000111752	536.582	0.227814	0.0828717	0.000254127	0.00494547	PHC1	1911
ENSG00000166986	8543.61	-0.114485	0.0450189	0.00521044	0.0445771	MARS1	4141
ENSG00000135454	979.163	0.59974	0.0798855	1.2494e-15	1.54505e-12	B4GALNT1	2583
ENSG00000135446	3506.42	-0.145491	0.0624983	0.00541467	0.0457489	CDK4	1019
ENSG00000139182	1133.94	0.605136	0.0744094	1.06455e-17	2.97339e-14	CLSTN3	9746
ENSG00000235162	3541.36	-0.339164	0.0583281	1.34712e-11	4.5812e-09	C12orf75	387882
ENSG00000111077	953.514	0.420189	0.0805231	2.49648e-10	5.95783e-08	TNS2	23371
ENSG00000159403	683.638	0.312607	0.113759	3.79883e-05	0.0011137	C1R	715
ENSG00000139438	87.1655	0.471643	0.231295	6.21551e-05	0.00164493	FAM222A	84915
ENSG00000111775	1071.56	-0.239548	0.0908298	0.000253482	0.00494	COX6A1	1337
ENSG00000111652	1330.33	-0.239061	0.069585	2.17778e-05	0.000710299	COPS7A	50813
ENSG00000187109	14176.1	-0.202254	0.0527169	1.33273e-05	0.000483442	NAP1L1	4673
ENSG00000135414	881.531	0.184673	0.0681269	0.000862886	0.0124041	GDF11	10220
ENSG00000111424	984.242	0.163497	0.0722212	0.00425395	0.0386886	VDR	7421
ENSG00000087448	1177.44	0.14224	0.0601394	0.00527301	0.0449147	KLHL42	57542
ENSG00000111716	642.883	-0.256728	0.0813484	3.44438e-05	0.00102976	LDHB	3945
ENSG00000161642	442.208	0.262406	0.107744	0.000251293	0.0049107	ZNF385A	25946
ENSG00000186815	868.485	0.25624	0.0723551	9.16003e-06	0.000356011	TPCN1	53373
ENSG00000151148	1457.11	0.274393	0.0710531	1.59401e-06	9.03472e-05	UBE3B	89910
ENSG00000139192	184.384	0.197085	0.127047	0.00595111	0.0486521	TAPBPL	55080
ENSG00000110955	15953.2	-0.166608	0.0536979	0.000407913	0.00712303	ATP5F1B	506
ENSG00000196531	5997.1	-0.321823	0.0679672	8.39177e-09	1.16658e-06	NACA	4666
ENSG00000205352	1092.55	-0.277364	0.0875461	1.94508e-05	0.000651699	PRR13	54458
ENSG00000111481	2924.37	-0.157478	0.0521434	0.000635768	0.00992922	COPZ1	22818
ENSG00000010292	8533.93	0.142003	0.0472678	0.000884857	0.0125405	NCAPD2	9918
ENSG00000111642	584.822	-0.159938	0.0733513	0.00552551	0.0463207	CHD4	1108
ENSG00000111725	946.091	0.189584	0.0706577	0.00082303	0.0119306	PRKAB1	5564
ENSG00000215021	3992.49	-0.203315	0.0650812	0.000161815	0.00350002	PHB2	11331
ENSG00000213442	486.815	-0.566506	0.120266	1.01326e-08	1.37834e-06	RPL18AP3	390354
ENSG00000135486	21764.8	-0.139279	0.0528429	0.00275339	0.0279719	HNRNPA1	3178
ENSG00000139211	2705.82	-0.264378	0.0625058	4.56709e-07	3.26979e-05	AMIGO2	347902
ENSG00000198015	1718.22	-0.277288	0.0626037	1.26457e-07	1.1098e-05	MRPL42	28977
ENSG00000050426	861.155	-0.169057	0.0693996	0.00251712	0.0264201	LETMD1	25875
ENSG00000110925	1123.07	0.223018	0.0688867	6.65509e-05	0.00172437	CSRNP2	81566
ENSG00000177169	1298.33	0.142448	0.0578882	0.00413848	0.0378586	ULK1	8408
ENSG00000177192	608.434	-0.227004	0.0806027	0.000215269	0.00435112	PUS1	80324
ENSG00000198598	109.059	0.571279	0.197822	5.05484e-06	0.00022325	MMP17	4326
ENSG00000089127	251.423	0.58741	0.135392	4.99105e-08	4.99215e-06	OAS1	4938
ENSG00000111331	2964.75	0.484091	0.0694205	1.08869e-14	9.25591e-12	OAS3	4940
ENSG00000111335	408.215	0.406892	0.276091	0.000212563	0.00432138	OAS2	4939
ENSG00000177119	3643.44	0.192423	0.0629305	0.000261751	0.00507208	ANO6	196527
ENSG00000111229	3692.58	-0.154691	0.0573106	0.00173287	0.02005	ARPC3	10094
ENSG00000111540	2775.88	0.157535	0.0510339	0.000514077	0.0085104	RAB5B	5869
ENSG00000197728	2931.99	-0.154037	0.0658292	0.00441527	0.0395919	RPS26	6231
ENSG00000170515	4718.88	-0.272368	0.0547645	1.05334e-08	1.41868e-06	PA2G4	5036
ENSG00000229117	8179.11	-0.229163	0.0686667	4.02997e-05	0.0011639	RPL41	6171
ENSG00000111711	1319.28	-0.164844	0.0665067	0.00249718	0.0262715	GOLT1B	51026
ENSG00000167535	806.693	0.222162	0.0719854	0.000110327	0.00253938	CACNB3	784
ENSG00000174233	1933.85	0.235316	0.0601031	4.01353e-06	0.000187615	ADCY6	112
ENSG00000184992	1182.28	0.150536	0.0616298	0.00370302	0.0349079	BRI3BP	140707
ENSG00000139233	597.341	-0.465361	0.0913707	7.00244e-10	1.44325e-07	LLPH	84298
ENSG00000075415	9293.45	-0.198421	0.0600358	0.000101697	0.00238104	SLC25A3	5250
ENSG00000139278	2535.95	-0.154404	0.0605486	0.00260339	0.0270335	GLIPR1	11010
ENSG00000135148	691.797	0.254517	0.0775879	2.41345e-05	0.000770662	TRAFD1	10906
ENSG00000175197	664.852	-0.237289	0.0995028	0.000510028	0.00847119	DDIT3	1649
ENSG00000197111	4889.49	-0.151178	0.0536496	0.00132237	0.0165333	PCBP2	5094
ENSG00000111057	9324.58	-0.155647	0.0567307	0.00150124	0.0181855	KRT18	3875
ENSG00000246705	762.918	-0.158228	0.0685774	0.00434835	0.0392506	H2AJ	55766
ENSG00000111348	1652.92	-0.174588	0.0605917	0.000676464	0.0103859	ARHGDIB	397
ENSG00000110917	5910.8	0.149708	0.0485376	0.000599385	0.00955853	MLEC	9761
ENSG00000089009	17959.3	-0.345993	0.0746101	8.40439e-09	1.16658e-06	RPL6	6128
ENSG00000132341	12301.4	-0.168629	0.0535341	0.000335959	0.00613429	RAN	5901
ENSG00000089157	28175.7	-0.290262	0.0652197	7.79467e-08	7.26239e-06	RPLP0	6175
ENSG00000111186	509.038	-0.26314	0.0857331	3.861e-05	0.00112793	WNT5B	81029
ENSG00000198040	505.526	-0.19497	0.0830321	0.00162527	0.0192248	ZNF84	7637
ENSG00000139343	1043.58	-0.173993	0.070514	0.00207796	0.0231314	SNRPF	6636
ENSG00000135473	505.326	0.25483	0.101776	0.000249	0.00487359	PAN2	9924
ENSG00000050405	6342.22	-0.142429	0.0573351	0.00389882	0.0361922	LIMA1	51474
ENSG00000246695	122.986	0.238594	0.149083	0.00231456	0.0249287	NA	NA
ENSG00000123268	969.97	-0.199542	0.0699354	0.000401071	0.0070408	ATF1	466
ENSG00000167767	2228.4	0.360782	0.0797116	1.18886e-08	1.5402e-06	KRT80	144501
ENSG00000205426	364.305	-0.403768	0.11358	7.33482e-07	4.89096e-05	KRT81	3887
ENSG00000170581	1745.26	0.25044	0.0755461	2.39977e-05	0.000768697	STAT2	6773
ENSG00000182326	269.778	0.582776	0.129358	2.55798e-08	2.92405e-06	C1S	716
ENSG00000111203	385.92	-0.232535	0.0941374	0.000465646	0.00785879	ITFG2	55846
ENSG00000250899	486.191	-0.18691	0.0841713	0.0026263	0.0271265	NA	NA
ENSG00000011105	553.005	0.206761	0.081292	0.000756716	0.0112131	TSPAN9	10867
ENSG00000135114	221.386	0.995535	0.137639	3.42563e-16	4.65989e-13	OASL	8638
ENSG00000126749	254.585	-0.191808	0.102466	0.00438333	0.0393836	EMG1	10436
ENSG00000184967	523.001	-0.290239	0.0981097	2.92247e-05	0.000907633	NOC4L	79050
ENSG00000073614	2050.13	0.171985	0.0670895	0.00171521	0.019978	KDM5A	5927
ENSG00000110900	45.0382	0.238507	0.222434	0.0026669	0.0274002	TSPAN11	441631
ENSG00000139289	4246.71	-0.191727	0.0709883	0.000744156	0.011051	PHLDA1	22822
ENSG00000196498	5145.46	0.188925	0.0719567	0.000972712	0.0134061	NCOR2	9612
ENSG00000139370	690.567	-0.214325	0.0714911	0.000178431	0.00376686	SLC15A4	121260
ENSG00000089022	794.05	-0.157949	0.0691088	0.00459706	0.0407917	MAPKAPK5	8550
ENSG00000008405	1397.43	-0.257174	0.0625275	9.36111e-07	5.89533e-05	CRY1	1407
ENSG00000133110	56.8578	-0.463161	0.248237	8.75569e-05	0.00210431	POSTN	10631
ENSG00000136149	148.492	-0.248826	0.178988	0.0024432	0.0258587	RPL13AP25	100287887
ENSG00000122034	2035.04	-0.15812	0.0537713	0.000802301	0.0117327	GTF3A	2971
ENSG00000136111	2111.71	0.153365	0.0582165	0.00212502	0.023578	TBC1D4	9882
ENSG00000065150	15810.5	-0.139573	0.0465388	0.000936632	0.0130677	IPO5	3843
ENSG00000187498	6908.93	0.189812	0.066451	0.000507756	0.00845192	COL4A1	1282
ENSG00000152193	669.236	-0.167043	0.0711048	0.00323373	0.0316463	OBI1	79596
ENSG00000275216	11478.3	-0.249745	0.072287	1.50359e-05	0.000528509	NA	NA
ENSG00000136159	1074.44	-0.15144	0.0628209	0.00393399	0.0363641	NUDT15	55270
ENSG00000139684	1713.53	-0.155916	0.0601715	0.00226594	0.0245998	ESD	2098
ENSG00000120696	239.622	0.296518	0.129832	0.000195898	0.00407461	KBTBD7	84078
ENSG00000178695	5888.61	0.165946	0.0592683	0.00103465	0.0139771	KCTD12	115207
ENSG00000005812	2655.32	-0.195684	0.0595513	0.000116003	0.00264764	FBXL3	26224
ENSG00000122026	7445.92	-0.329766	0.059108	6.89287e-11	1.91355e-08	RPL21	6144
ENSG00000068650	2259.15	0.202358	0.0837597	0.00115143	0.0151186	ATP11A	23250
ENSG00000188243	820.945	-0.169486	0.0733391	0.00332998	0.0323093	COMMD6	170622
ENSG00000136144	1078.62	-0.149806	0.0605542	0.00347312	0.033271	RCBTB1	55213
ENSG00000173141	917.069	-0.159235	0.0675215	0.00377924	0.0354417	MRPL57	78988
ENSG00000130177	2381.78	-0.176655	0.0541729	0.000196313	0.00407701	CDC16	8881
ENSG00000139842	5075.04	-0.150234	0.0467133	0.000385157	0.00684229	CUL4A	8451
ENSG00000188342	1151.69	-0.209397	0.0615177	5.48731e-05	0.00149288	GTF2F2	2963
ENSG00000133112	17436.5	-0.252746	0.0530739	5.59919e-08	5.47955e-06	TPT1	7178
ENSG00000120693	328.606	0.438711	0.125955	9.14173e-07	5.81098e-05	SMAD9	4093
ENSG00000255874	185.773	0.25001	0.126147	0.000945663	0.0131264	PRECSIT	283487
ENSG00000087301	531.981	0.355973	0.107069	2.61345e-06	0.00013365	TXNDC16	57544
ENSG00000119681	973.107	0.221127	0.0806342	0.000309088	0.00575173	LTBP2	4053
ENSG00000087302	1924.81	-0.141721	0.0592507	0.00498686	0.0431084	RTRAF	51637
ENSG00000080823	473.913	-0.230361	0.091763	0.000445112	0.00759706	MOK	5891
ENSG00000155463	1704.73	-0.145429	0.059606	0.00412361	0.0377734	OXA1L	5018
ENSG00000197324	4888.71	0.168785	0.0483683	0.000104467	0.00243332	LRP10	26020
ENSG00000119689	2892.68	-0.158864	0.051075	0.000464569	0.00785034	DLST	1743
ENSG00000119630	220.371	0.253331	0.127093	0.000864078	0.0124041	PGF	5228
ENSG00000119718	695.448	-0.198999	0.0720747	0.000525817	0.00866993	EIF2B2	8892
ENSG00000139926	5129.46	-0.122133	0.0495817	0.00578677	0.0476498	FRMD6	122786
ENSG00000156411	971.97	-0.189383	0.071198	0.000879295	0.0124985	ATP5MJ	9556
ENSG00000165801	615.376	0.344484	0.0943032	8.03462e-07	5.20452e-05	ARHGEF40	55701
ENSG00000166166	652.313	-0.300122	0.098522	1.77045e-05	0.000603595	TRMT61A	115708
ENSG00000185215	1344.68	0.309018	0.0837293	1.31357e-06	7.66885e-05	TNFAIP2	7127
ENSG00000100889	3246.87	-0.170335	0.0636726	0.00132863	0.0165811	PCK2	5106
ENSG00000100888	3424.88	0.173684	0.0665035	0.00145653	0.0177386	CHD8	57680
ENSG00000100575	577.249	-0.204574	0.0819453	0.000898534	0.0126864	TIMM9	26520
ENSG00000119638	2122.27	0.225767	0.0652608	2.90667e-05	0.000904794	NEK9	91754
ENSG00000100441	1039.22	0.175306	0.0649939	0.00111762	0.0147889	KHNYN	23351
ENSG00000133943	395.179	0.258992	0.0965241	0.000138155	0.00307571	DGLUCY	80017
ENSG00000053254	1235.77	0.191154	0.0689655	0.00062289	0.0097956	FOXN3	1112
ENSG00000174373	590.059	0.248972	0.10175	0.000330847	0.00605722	RALGAPA1	253959
ENSG00000139998	953.537	0.200126	0.0698779	0.000383249	0.0068396	RAB15	376267
ENSG00000172590	862.24	-0.171477	0.0805171	0.00464852	0.0410767	MRPL52	122704
ENSG00000197555	1146.87	0.171161	0.0740249	0.00319086	0.0312718	SIPA1L1	26037
ENSG00000023608	1564.44	-0.492671	0.0642632	8.52681e-17	1.28878e-13	SNAPC1	6617
ENSG00000184916	549.103	0.192239	0.0822293	0.00178347	0.020473	JAG2	3714
ENSG00000071246	419.865	0.509894	0.10411	2.86647e-09	4.8139e-07	VASH1	22846
ENSG00000166165	713.341	0.725083	0.102526	2.54252e-14	2.03446e-11	CKB	1152
ENSG00000099814	1750.09	0.175369	0.0629285	0.000871773	0.0124305	CEP170B	283638
ENSG00000139880	1175.25	0.186739	0.0734503	0.00126804	0.0160526	CDH24	64403
ENSG00000092199	12232.1	-0.137951	0.053282	0.00320125	0.031351	HNRNPC	3183
ENSG00000100439	1410.09	0.185247	0.0701553	0.00102487	0.0139388	ABHD4	63874
ENSG00000187097	470.738	0.200604	0.0897085	0.0017902	0.0205329	ENTPD5	957
ENSG00000092020	496.438	-0.216033	0.0860163	0.000642463	0.0100108	PPP2R3C	55012
ENSG00000100626	187.222	0.313925	0.149916	0.000247848	0.00486504	GALNT16	57452
ENSG00000100632	3189.43	-0.145973	0.0609721	0.004571	0.04064	ERH	2079
ENSG00000029364	1772.07	0.172511	0.0629945	0.00106433	0.014222	SLC39A9	55334
ENSG00000140022	123.203	0.361449	0.194995	0.000248747	0.00487359	STON2	85439
ENSG00000080824	43992.3	-0.152256	0.057154	0.00200374	0.0224202	HSP90AA1	3320
ENSG00000179841	288.157	0.232724	0.105096	0.000842696	0.012169	AKAP5	9495
ENSG00000198805	1546.14	-0.219947	0.070117	9.99838e-05	0.00234902	PNP	4860
ENSG00000100767	152.735	0.218592	0.133308	0.00329064	0.0319962	PAPLN	89932
ENSG00000232573	462.806	-0.613976	0.0926927	5.60246e-13	2.93116e-10	RPL3P4	326307
ENSG00000258744	127.709	0.24288	0.155867	0.00226214	0.0245782	NA	NA
ENSG00000165501	594.815	-0.166141	0.0762036	0.00477846	0.0418554	LRR1	122769
ENSG00000198752	3988.77	0.161818	0.059216	0.00136502	0.016873	CDC42BPB	9578
ENSG00000129460	655.87	-0.201954	0.0757311	0.000626831	0.00983481	NGDN	25983
ENSG00000140092	107.447	0.595579	0.200912	3.73891e-06	0.000179719	FBLN5	10516
ENSG00000100814	608.632	-0.171163	0.0723647	0.00282932	0.0285726	CCNB1IP1	57820
ENSG00000137834	269.855	0.460333	0.133426	1.03338e-06	6.27547e-05	SMAD6	4091
ENSG00000137809	690.348	0.29403	0.0906337	1.00838e-05	0.000385311	ITGA11	22801
ENSG00000140464	1688.43	0.147782	0.0568995	0.0026183	0.0271262	PML	5371
ENSG00000067141	511.794	0.474232	0.110385	3.43116e-08	3.7043e-06	NEO1	4756
ENSG00000156218	568.49	0.27199	0.0926494	4.75099e-05	0.00132163	ADAMTSL3	57188
ENSG00000154237	732.986	0.166168	0.074135	0.00419627	0.0382405	LRRK1	79705
ENSG00000184254	867.187	0.213652	0.0843621	0.000649179	0.010079	ALDH1A3	220
ENSG00000074621	276.622	0.307178	0.119717	7.34279e-05	0.00186351	SLC24A1	9187
ENSG00000140199	1106.41	0.198238	0.0725817	0.000581301	0.00936853	SLC12A6	9990
ENSG00000169857	495.779	-0.208104	0.0808918	0.000679379	0.0103996	AVEN	57099
ENSG00000103855	1694.23	0.142087	0.0574104	0.00401781	0.0370286	CD276	80381
ENSG00000182718	48794.2	-0.307697	0.0619704	3.72202e-09	6.10008e-07	ANXA2	302
ENSG00000137818	12186.8	-0.168141	0.0601497	0.000999684	0.0136673	RPLP1	6176
ENSG00000140479	87.2088	0.221068	0.163471	0.00425481	0.0386886	PCSK6	5046
ENSG00000137876	2477.31	-0.261161	0.0658839	1.54509e-06	8.83106e-05	RSL24D1	51187
ENSG00000169926	1145.66	0.179952	0.0696618	0.00135151	0.0167641	KLF13	51621
ENSG00000104064	661.026	-0.206602	0.0819033	0.000799988	0.0117265	GABPB1	2553
ENSG00000140511	80.8852	0.257477	0.196506	0.00219442	0.0240344	HAPLN3	145864
ENSG00000140564	1920.86	0.190314	0.0543054	6.18992e-05	0.00164135	FURIN	5045
ENSG00000205363	44.3753	0.21724	0.217471	0.00366017	0.0346723	INSYN1	388135
ENSG00000104133	1340.14	0.159725	0.0738007	0.00574367	0.0474682	SPG11	80208
ENSG00000177971	515.395	-0.247576	0.106348	0.000458894	0.00776719	IMP3	55272
ENSG00000174444	29288.2	-0.239508	0.0515201	1.43816e-07	1.24607e-05	RPL4	6124
ENSG00000140332	1164.87	0.217226	0.0681147	9.11171e-05	0.0021669	TLE3	7090
ENSG00000140545	2406.58	0.28651	0.0598712	1.74006e-08	2.11339e-06	MFGE8	4240
ENSG00000182774	190.274	-0.194943	0.112213	0.0049587	0.0429639	RPS17	6218
ENSG00000117906	2209.27	-0.157432	0.0617225	0.00244234	0.0258587	RCN2	5955
ENSG00000234797	238.614	-0.274885	0.15932	0.0009965	0.0136509	RPS3AP6	145767
ENSG00000140374	2530.87	-0.152666	0.0598077	0.00267871	0.0274593	ETFA	2108
ENSG00000182117	1425.07	-0.225524	0.0836267	0.000311166	0.0057589	NOP10	55505
ENSG00000272888	360.555	-0.223366	0.095997	0.000823555	0.0119306	NA	NA
ENSG00000247809	85.1679	-0.208359	0.155825	0.00559322	0.0466284	NR2F2-AS1	644192
ENSG00000128881	804.079	0.161595	0.0761682	0.00599955	0.0489867	TTBK2	146057
ENSG00000166887	1793.36	0.155781	0.0563634	0.00141367	0.0173872	VPS39	23339
ENSG00000103647	382.724	-0.221785	0.091396	0.00067965	0.0103996	CORO2B	10391
ENSG00000182253	871.686	0.503307	0.0973035	6.9788e-10	1.44325e-07	SYNM	23336
ENSG00000285077	56.3423	-0.377815	0.239545	0.000314117	0.00579775	ARHGAP11B	89839
ENSG00000166963	89.5487	0.658901	0.216805	2.17599e-06	0.000116536	MAP1A	4130
ENSG00000178802	598.608	-0.183732	0.0780342	0.00213225	0.0236147	MPI	4351
ENSG00000178741	1657.42	-0.195356	0.0754448	0.000906549	0.0127625	COX5A	9377
ENSG00000137801	20147.4	-0.134404	0.0421236	0.000545426	0.0089345	THBS1	7057
ENSG00000166147	6281.33	0.269896	0.0868516	2.86977e-05	0.000895356	FBN1	2200
ENSG00000167930	2267.11	0.239068	0.0600924	2.79282e-06	0.000140707	FAM234A	83986
ENSG00000167972	1055.31	0.442623	0.0724707	1.60985e-12	7.06414e-10	ABCA3	21
ENSG00000187535	460.464	0.170338	0.0848918	0.00603171	0.0492198	IFT140	9742
ENSG00000005339	3846.46	0.164003	0.0773331	0.00567509	0.0469862	CREBBP	1387
ENSG00000134419	2669.45	-0.3714	0.0869361	3.67254e-08	3.87268e-06	RPS15A	6210
ENSG00000048471	429.968	0.253838	0.0996556	0.000227141	0.00453049	SNX29	92017
ENSG00000196470	287.095	-0.226786	0.106352	0.0011559	0.0151335	SIAH1	6477
ENSG00000087245	1677.44	0.481509	0.103997	7.92127e-09	1.13424e-06	MMP2	4313
ENSG00000006007	2342.32	0.152939	0.0546885	0.00136047	0.0168393	GDE1	51573
ENSG00000141076	2625.22	-0.140311	0.052685	0.00250586	0.0263425	UTP4	84916
ENSG00000184939	1007.28	0.155344	0.0696057	0.0054889	0.0462039	ZFP90	146198
ENSG00000154102	237.582	-0.320304	0.140768	0.000140386	0.00311528	C16orf74	404550
ENSG00000126602	1738.86	-0.250901	0.0579055	4.36142e-07	3.17264e-05	TRAP1	10131
ENSG00000168140	935.561	0.561791	0.0763937	2.74852e-15	3.11568e-12	VASN	114990
ENSG00000175938	195.102	0.260981	0.139111	0.000948871	0.0131575	ORAI3	93129
ENSG00000103507	1591.56	-0.214201	0.0615085	3.67224e-05	0.00108003	BCKDK	10295
ENSG00000178952	6074.31	-0.170627	0.0588574	0.000701205	0.0105974	TUFM	7284
ENSG00000260853	123.25	0.214416	0.147388	0.0044796	0.0400368	NFATC2IP-AS1	123706545
ENSG00000149929	766.456	0.179025	0.081295	0.00332969	0.0323093	HIRIP3	8479
ENSG00000090863	6862.02	0.179634	0.0491661	4.54871e-05	0.0012758	GLG1	2734
ENSG00000090857	2084.79	0.253888	0.0756801	1.90256e-05	0.000642196	PDPR	55066
ENSG00000223496	1950.47	-0.168832	0.057474	0.000649806	0.010079	EXOSC6	118460
ENSG00000034713	1367.59	-0.151324	0.0637689	0.00432053	0.0391033	GABARAPL2	11345
ENSG00000140682	1875.97	-0.216152	0.0583084	1.53371e-05	0.000533581	TGFB1I1	7041
ENSG00000185324	1154.1	-0.180244	0.0739935	0.0019271	0.0217908	CDK10	8558
ENSG00000167526	17194	-0.273699	0.0766061	5.01731e-06	0.000223041	RPL13	6137
ENSG00000204991	583.377	0.218477	0.0823343	0.000420342	0.00727469	SPIRE2	84501
ENSG00000237172	637.001	0.213506	0.0811525	0.000508246	0.00845192	B3GNT9	84752
ENSG00000007520	1110.22	-0.199505	0.0743101	0.00063692	0.0099358	TSR3	115939
ENSG00000125107	9374.01	0.173562	0.069742	0.0019939	0.0223788	CNOT1	23019
ENSG00000125166	4504.39	-0.154395	0.0460258	0.000222425	0.00444432	GOT2	2806
ENSG00000189067	5509.61	-0.153141	0.0531442	0.00105529	0.0141633	LITAF	9516
ENSG00000213853	1557.16	0.158519	0.0626925	0.00252727	0.0265062	EMP2	2013
ENSG00000196155	1538.69	0.291512	0.0727878	5.48014e-07	3.82289e-05	PLEKHG4	25894
ENSG00000118898	666.759	0.527313	0.0881802	1.20654e-11	4.20835e-09	PPL	5493
ENSG00000033011	654.889	-0.191632	0.0792797	0.00151334	0.0182251	ALG1	56052
ENSG00000162004	104.874	0.450379	0.207664	5.67262e-05	0.00153104	CCDC78	124093
ENSG00000167005	2170.06	-0.165408	0.0579554	0.000895014	0.0126558	NUDT21	11051
ENSG00000125124	610.989	0.205915	0.0764574	0.000527236	0.0086828	BBS2	583
ENSG00000172831	1455.84	0.183643	0.068456	0.000953859	0.0131863	CES2	8824
ENSG00000174938	1667.72	0.307704	0.067567	2.93306e-08	3.27036e-06	SEZ6L2	26470
ENSG00000103196	610.683	0.194207	0.0892107	0.00238152	0.0253886	CRISPLD2	83716
ENSG00000135709	526.29	0.171804	0.076295	0.00358548	0.034155	KIAA0513	9764
ENSG00000103363	1756.06	-0.160713	0.0657004	0.00296363	0.029621	ELOB	6923
ENSG00000103044	224.998	0.208884	0.114721	0.0031302	0.0309449	HAS3	3038
ENSG00000140988	25352.9	-0.232087	0.0687826	3.27609e-05	0.000994747	RPS2	6187
ENSG00000230989	1946.45	-0.155827	0.064426	0.00352079	0.033633	HSBP1	3281
ENSG00000124074	345.132	-0.181605	0.0944252	0.00522834	0.0447021	ENKD1	84080
ENSG00000103429	2147.22	-0.182894	0.0518271	6.71613e-05	0.00172702	BFAR	51283
ENSG00000198931	1405.7	-0.42078	0.0927756	8.81027e-09	1.21057e-06	APRT	353
ENSG00000141012	1108.65	0.244458	0.0806536	7.13427e-05	0.0018242	GALNS	2588
ENSG00000077235	4435.73	0.129569	0.0497626	0.00353514	0.0337227	GTF3C1	2975
ENSG00000131148	1290.54	-0.160836	0.0641549	0.00254051	0.0265833	EMC8	10328
ENSG00000131143	5489.77	-0.16177	0.0578028	0.00113368	0.0149433	COX4I1	1327
ENSG00000188827	497.607	0.377292	0.105668	7.95117e-07	5.17558e-05	SLX4	84464
ENSG00000171490	3529.72	-0.201452	0.0589347	6.40285e-05	0.0016829	RSL1D1	26156
ENSG00000103342	5833.23	-0.139508	0.0490477	0.0015068	0.0181872	GSPT1	2935
ENSG00000102996	647.992	0.179823	0.0777537	0.0025797	0.0268696	MMP15	4324
ENSG00000180185	821.742	-0.185828	0.0705305	0.00102571	0.0139388	FAHD1	81889
ENSG00000141101	1011.65	-0.184399	0.0725987	0.00135193	0.0167641	NOB1	28987
ENSG00000102898	3321.24	-0.144354	0.0497837	0.00117384	0.0152636	NUTF2	10204
ENSG00000140941	4526.64	-0.239715	0.0772951	6.51051e-05	0.00169985	MAP1LC3B	81631
ENSG00000205937	4641.55	-0.131993	0.0455628	0.00145203	0.0177386	RNPS1	10921
ENSG00000124067	3884.3	0.178197	0.0646393	0.000887925	0.0125686	SLC12A4	6560
ENSG00000085721	1691.52	-0.137556	0.0587008	0.00606929	0.0494079	RRN3	54700
ENSG00000140859	3722.88	-0.147926	0.059841	0.00362198	0.0344303	KIFC3	3801
ENSG00000103381	1128.23	-0.223604	0.0629977	2.24072e-05	0.000727458	CPPED1	55313
ENSG00000181350	156.779	0.2131	0.13333	0.00391665	0.0362668	LRRC75A	388341
ENSG00000108582	5026.38	0.139566	0.0587547	0.00540715	0.0457191	CPD	1362
ENSG00000108651	1413.86	-0.154133	0.0603713	0.0025974	0.0269959	UTP6	55813
ENSG00000183978	734.427	-0.16282	0.0757859	0.00552011	0.0463207	COA3	28958
ENSG00000108846	943.112	0.193015	0.06862	0.000530471	0.00872551	ABCC3	8714
ENSG00000011260	1747.85	-0.133633	0.0563614	0.00608164	0.0494788	UTP18	51096
ENSG00000075461	270.528	0.358938	0.134611	2.7032e-05	0.000853169	CACNG4	27092
ENSG00000198265	1668.47	0.175722	0.0859267	0.00491266	0.0426736	HELZ	9931
ENSG00000131747	14889.4	0.154836	0.0501217	0.000537088	0.00881304	TOP2A	7153
ENSG00000159199	1379.77	-0.19999	0.0954819	0.00241411	0.0256756	ATP5MC1	516
ENSG00000154265	841.528	-0.317638	0.0805642	3.78688e-07	2.81491e-05	ABCA5	23461
ENSG00000083290	970.731	0.29155	0.0824774	3.64891e-06	0.000176641	ULK2	9706
ENSG00000181610	1216.83	-0.176161	0.0662505	0.00121393	0.0156284	MRPS23	51649
ENSG00000121073	1105.29	-0.18209	0.0687124	0.00107963	0.0143917	SLC35B1	10237
ENSG00000185504	1085.04	-0.146214	0.0626234	0.00525064	0.0447889	FAAP100	80233
ENSG00000179598	155.346	-0.307592	0.155895	0.000363121	0.00653377	PLD6	201164
ENSG00000215030	1660.67	-0.248385	0.0614235	1.62453e-06	9.16951e-05	RPL13P12	388344
ENSG00000131469	7161.81	-0.222206	0.0825836	0.000345277	0.00627076	RPL27	6155
ENSG00000167703	243.709	0.772565	0.121528	2.12385e-12	8.77669e-10	SLC43A2	124935
ENSG00000205544	102.171	-0.29017	0.186554	0.00103678	0.0139914	TMEM256	254863
ENSG00000169992	1652.58	0.217984	0.0703555	0.000118988	0.00271121	NLGN2	57555
ENSG00000108961	51.7743	-0.243549	0.214567	0.00267376	0.0274292	RANGRF	29098
ENSG00000161970	1042.69	-0.220633	0.103601	0.00134753	0.0167401	RPL26	6154
ENSG00000065320	1030.57	0.232992	0.0738337	6.58942e-05	0.00171388	NTN1	9423
ENSG00000176170	2347.26	-0.179567	0.0686197	0.00125105	0.0159345	SPHK1	8877
ENSG00000161544	751.664	0.219294	0.0791012	0.000298954	0.00560921	CYGB	114757
ENSG00000070731	24.6391	0.224705	0.253336	0.00154666	0.0184879	ST6GALNAC2	10610
ENSG00000129667	1108.85	0.183972	0.0704318	0.00113842	0.0149913	RHBDF2	79651
ENSG00000108883	4873.8	-0.124146	0.0457721	0.0028285	0.0285726	EFTUD2	9343
ENSG00000131094	955.506	0.20269	0.0848119	0.00121204	0.0156278	C1QL1	10882
ENSG00000132507	12721.8	-0.153511	0.0517423	0.000809167	0.0117849	EIF5A	1984
ENSG00000189343	473.42	-0.489828	0.0977092	1.34704e-09	2.51011e-07	RPS2P46	125208
ENSG00000262814	593.852	-0.359645	0.119281	8.05445e-06	0.000322249	MRPL12	6182
ENSG00000132481	320.646	0.220083	0.107903	0.00163221	0.0192902	TRIM47	91107
ENSG00000180891	1313.9	0.153608	0.0633416	0.00363137	0.0344955	CUEDC1	404093
ENSG00000264112	164.741	-0.649261	0.172144	3.44702e-07	2.60499e-05	NA	NA
ENSG00000136450	3575.14	-0.149727	0.0624622	0.00421114	0.0383428	SRSF1	6426
ENSG00000239672	1495.38	-0.321982	0.0767516	1.12264e-07	1.03184e-05	NME1	4830
ENSG00000004139	318.225	0.221892	0.0979946	0.000982383	0.0135056	SARM1	23098
ENSG00000109107	418.402	0.227805	0.121813	0.00187146	0.0212855	ALDOC	230
ENSG00000198242	4399.56	-0.213937	0.0922393	0.00106316	0.0142204	RPL23A	6147
ENSG00000160606	144.607	0.288846	0.158918	0.000670556	0.0103185	TLCD1	116238
ENSG00000182473	2083.46	0.152557	0.0555635	0.00158586	0.0188405	EXOC7	23265
ENSG00000068489	4546.47	-0.159188	0.0448983	0.000102573	0.00239741	PRR11	55771
ENSG00000070366	1196.3	0.159614	0.0621359	0.00222541	0.0243041	SMG6	23293
ENSG00000108854	3451	-0.195433	0.0568567	6.95269e-05	0.00178112	SMURF2	64750
ENSG00000161714	2044.28	0.229954	0.0609183	8.10543e-06	0.000323338	PLCD3	113026
ENSG00000186834	1428.82	0.174327	0.0623395	0.000868838	0.0124079	HEXIM1	10614
ENSG00000170190	297.774	0.214507	0.10014	0.0015271	0.0183184	SLC16A5	9121
ENSG00000108298	15460.9	-0.215411	0.0546278	6.22444e-06	0.000264597	RPL19	6143
ENSG00000181222	7320.81	0.215576	0.0743153	0.000229726	0.00456198	POLR2A	5430
ENSG00000141503	3045.61	0.20376	0.0642829	0.000138376	0.00307571	MINK1	50488
ENSG00000006062	739.929	0.291274	0.111096	8.23392e-05	0.00201813	MAP3K14	9020
ENSG00000161654	750.116	-0.159792	0.0740002	0.00579381	0.04765	LSM12	124801
ENSG00000183010	1621.51	-0.353637	0.0680262	3.76389e-10	8.53336e-08	PYCR1	5831
ENSG00000171861	582.649	-0.192111	0.0762121	0.00116812	0.0152582	MRM3	55178
ENSG00000073536	789.309	-0.163922	0.0751034	0.00501204	0.0432606	NLE1	54475
ENSG00000196704	2275.3	0.140733	0.0559553	0.00371114	0.0349603	AMZ2	51321
ENSG00000073350	350.935	0.257564	0.123355	0.000646978	0.0100696	LLGL2	3993
ENSG00000159842	3609.37	0.139179	0.0538071	0.00315419	0.0310466	ABR	29
ENSG00000141580	3180.81	-0.147861	0.0518299	0.00126872	0.0160526	WDR45B	56270
ENSG00000276851	55.0704	-0.218429	0.187598	0.00464876	0.0410767	NA	NA
ENSG00000108821	1633.85	0.202737	0.057177	3.94363e-05	0.00114627	COL1A1	1277
ENSG00000108826	980.452	-0.195156	0.0722715	0.000683275	0.0104434	MRPL27	51264
ENSG00000108829	7839.31	-0.175371	0.0450252	1.94203e-05	0.000651699	LRRC59	55379
ENSG00000167862	691.409	-0.209889	0.0760569	0.000397275	0.00700017	MRPL58	3396
ENSG00000004975	1953.93	0.165217	0.06617	0.00236662	0.0252695	DVL2	1856
ENSG00000129646	138.539	0.52357	0.177346	5.04888e-06	0.00022325	QRICH2	84074
ENSG00000182534	4688.43	-0.139234	0.045212	0.000728562	0.0109148	MXRA7	439921
ENSG00000171345	401.362	0.203457	0.095722	0.00208239	0.0231617	KRT19	3880
ENSG00000173918	282.955	0.523113	0.134047	2.13668e-07	1.74044e-05	C1QTNF1	114897
ENSG00000131242	31.6705	0.373703	0.306539	0.000227755	0.0045361	RAB11FIP4	84440
ENSG00000108771	145.061	0.433324	0.179133	3.36492e-05	0.00101492	DHX58	79132
ENSG00000108852	639.889	0.21045	0.0758065	0.000374149	0.00669678	MPP2	4355
ENSG00000133195	342.642	0.173867	0.0885276	0.00594668	0.0486521	SLC39A11	201266
ENSG00000273604	405	0.218459	0.0970186	0.00110004	0.0145989	EPOP	100170841
ENSG00000275023	2030.6	0.143093	0.0583859	0.0041932	0.0382405	MLLT6	4302
ENSG00000277791	2531.38	-0.190306	0.0748101	0.00115519	0.0151335	PSMB3	5691
ENSG00000276293	2442.55	0.171233	0.0533311	0.000260637	0.0050577	PIP4K2B	8396
ENSG00000172992	712.488	0.193398	0.077207	0.00117481	0.0152636	DCAKD	79877
ENSG00000108518	15461.1	-0.19942	0.0694967	0.00038414	0.0068396	PFN1	5216
ENSG00000108515	116.4	0.508651	0.204179	1.82839e-05	0.000620297	ENO3	2027
ENSG00000132517	119.761	0.211158	0.153587	0.00513891	0.044076	SLC52A1	55065
ENSG00000262580	47.327	0.209065	0.202059	0.00494578	0.0429339	NA	NA
ENSG00000259207	913.032	0.207041	0.0669095	0.000161191	0.0034971	ITGB3	3690
ENSG00000168961	20.784	0.179503	0.225728	0.00363486	0.0345046	LGALS9	3965
ENSG00000239697	99.2499	-0.241413	0.172849	0.00278005	0.0281796	TNFSF12	8742
ENSG00000108561	3469.49	-0.385304	0.0622095	6.63248e-13	3.22998e-10	C1QBP	708
ENSG00000141378	530.084	-0.199917	0.0860614	0.00151273	0.0182251	PTRH2	51651
ENSG00000175061	3180.88	-0.162294	0.0553904	0.000762036	0.0112796	SNHG29	125144
ENSG00000167920	314.835	-0.356794	0.122821	1.22877e-05	0.000450539	KRT10-AS1	147184
ENSG00000278845	1288.98	-0.200777	0.070872	0.000411443	0.00715712	MRPL45	84311
ENSG00000276170	374.471	0.315894	0.13927	0.000152202	0.00333936	LOC101929494	101929494
ENSG00000266714	27.2656	0.228938	0.250425	0.00166987	0.0196159	MYO15B	80022
ENSG00000196535	2689.6	0.189611	0.0667542	0.000534058	0.0087739	MYO18A	399687
ENSG00000170425	1207.26	-0.176051	0.0700917	0.00177572	0.0204531	ADORA2B	136
ENSG00000161509	21.6224	0.205445	0.255166	0.00142853	0.0175066	GRIN2C	2905
ENSG00000177728	1400.86	0.196075	0.0642564	0.000243733	0.00479812	TMEM94	9772
ENSG00000290395	56.2007	0.244359	0.211622	0.00269064	0.0274853	NA	NA
ENSG00000291140	53.8786	0.345536	0.252201	0.000518811	0.00856479	AMZ2P1	201283
ENSG00000267321	173.708	-0.219027	0.129157	0.00300972	0.0299936	NA	NA
ENSG00000167291	1889.36	0.282257	0.066419	2.45479e-07	1.94712e-05	TBC1D16	125058
ENSG00000108379	300.629	0.210891	0.102773	0.00199202	0.022376	WNT3	7473
ENSG00000161921	217.98	0.228805	0.119051	0.00166714	0.0196008	CXCL16	58191
ENSG00000169727	3226.6	-0.176101	0.0535745	0.000182008	0.00382667	GPS1	2873
ENSG00000173801	794.008	0.411805	0.0917035	1.08421e-08	1.4319e-06	JUP	3728
ENSG00000132470	3203.34	0.377856	0.0711505	1.52158e-10	3.83297e-08	ITGB4	3691
ENSG00000291063	141.84	-0.253094	0.148165	0.00149326	0.0181365	LOC107984974	107984974
ENSG00000064300	152.717	0.691465	0.176746	1.95291e-07	1.63133e-05	NGFR	4804
ENSG00000212719	1021	-0.210953	0.0827462	0.000668207	0.010294	LINC02693	339263
ENSG00000125691	11079.1	-0.241557	0.0608481	2.68904e-06	0.000136481	RPL23	9349
ENSG00000082641	7946.06	0.17451	0.0477156	4.99917e-05	0.00137381	NFE2L1	4779
ENSG00000220205	499.708	-0.20647	0.0874141	0.00117098	0.0152636	VAMP2	6844
ENSG00000274180	554.557	0.29974	0.126297	0.000145413	0.00321113	NATD1	256302
ENSG00000163597	815.766	-0.216897	0.0781155	0.000314922	0.00580472	SNHG16	100507246
ENSG00000291110	156.656	0.33769	0.182219	0.000324511	0.00595725	TRIM16L	147166
ENSG00000168610	3773.32	0.164304	0.0521463	0.00036601	0.00656839	STAT3	6774
ENSG00000141622	47.3954	0.207681	0.196028	0.00534802	0.0453762	ARK2C	494470
ENSG00000134759	1326.89	-0.151302	0.0579571	0.00236002	0.0252579	ELP2	55250
ENSG00000134049	857.357	-0.207819	0.0723329	0.000305631	0.00570302	IER3IP1	51124
ENSG00000134440	8191.63	-0.178181	0.0540653	0.000168912	0.00361844	NARS1	4677
ENSG00000081923	3976.95	-0.146664	0.0482708	0.000732958	0.0109565	ATP8B1	5205
ENSG00000167088	2013.6	-0.173686	0.0628293	0.000964462	0.0133194	SNRPD1	6632
ENSG00000177150	859.349	-0.256494	0.0795456	2.76114e-05	0.000869439	FAM210A	125228
ENSG00000101608	5204.85	-0.190175	0.0605442	0.000212845	0.00432138	MYL12A	10627
ENSG00000118680	7187.4	-0.228144	0.0512352	4.95164e-07	3.52655e-05	MYL12B	103910
ENSG00000053747	2290.6	0.339225	0.104857	4.55682e-06	0.000207312	LAMA3	3909
ENSG00000171451	283.629	0.229686	0.105309	0.000973699	0.0134061	DSEL	92126
ENSG00000101558	3782.62	-0.207184	0.0534255	1.00026e-05	0.000383282	VAPA	9218
ENSG00000152234	8448.84	-0.130704	0.0539518	0.00561342	0.0467029	ATP5F1A	498
ENSG00000141449	548.735	0.215662	0.0849409	0.000606268	0.00965699	GREB1L	80000
ENSG00000128789	1145.87	-0.15839	0.0618275	0.00232546	0.0250065	PSMG2	56984
ENSG00000179981	329.025	0.176226	0.0897276	0.00560047	0.0466284	TSHZ1	10194
ENSG00000264350	59.0084	-0.332866	0.237276	0.000634878	0.00992672	NA	NA
ENSG00000125845	21.4429	0.234502	0.273767	0.000867183	0.0124041	BMP2	650
ENSG00000125870	1812.85	-0.16381	0.0577138	0.000969023	0.0133688	SNRPB2	6629
ENSG00000149639	4669.22	0.200841	0.0763333	0.000707661	0.0106486	MTCL2	140710
ENSG00000197496	325.836	0.402525	0.124379	2.58493e-06	0.000133075	SLC2A10	81031
ENSG00000054793	1089.79	0.268683	0.0942315	6.68103e-05	0.00172653	ATP9A	10079
ENSG00000101132	645.128	-0.18241	0.08254	0.0030092	0.0299936	PFDN4	5203
ENSG00000125977	10763.1	-0.172737	0.0433915	1.44337e-05	0.000513215	EIF2S2	8894
ENSG00000171858	6100.48	-0.213879	0.084534	0.000649296	0.010079	RPS21	6227
ENSG00000101361	4190.8	-0.148116	0.0471418	0.000511452	0.00848449	NOP56	10528
ENSG00000130702	2495.1	0.339387	0.0980381	1.88589e-06	0.000105138	LAMA5	3911
ENSG00000171703	743.241	0.23286	0.0973685	0.000559219	0.00912116	TCEA2	6919
ENSG00000215440	211.021	0.248536	0.14395	0.00157502	0.0187348	NPEPL1	79716
ENSG00000125821	701.707	-0.190902	0.0739012	0.00103125	0.0139722	DTD1	92675
ENSG00000101098	193.37	0.460101	0.157692	6.61763e-06	0.000276984	RIMS4	140730
ENSG00000125863	542.198	-0.274491	0.107906	0.000144573	0.00319777	MKKS	8195
ENSG00000125968	2031.65	0.290322	0.0775884	1.6751e-06	9.41586e-05	ID1	3397
ENSG00000088832	9126.89	-0.187635	0.0581642	0.00017181	0.00365964	FKBP1A	2280
ENSG00000242372	4114.66	-0.247245	0.0670216	6.84682e-06	0.000283092	EIF6	3692
ENSG00000089006	3954.04	-0.21291	0.0510533	2.59243e-06	0.000133075	SNX5	27131
ENSG00000149600	865.708	-0.381886	0.0849482	1.14483e-08	1.49741e-06	COMMD7	149951
ENSG00000101160	5652.29	0.137218	0.0548642	0.00409947	0.0375775	CTSZ	1522
ENSG00000214078	4142.95	-0.171487	0.0487748	8.98858e-05	0.00214136	CPNE1	8904
ENSG00000132793	553.617	0.298163	0.0942578	1.22756e-05	0.000450539	LPIN3	64900
ENSG00000175063	3231.09	-0.165246	0.058799	0.00101926	0.0138928	UBE2C	11065
ENSG00000092758	87.1036	0.672018	0.220389	1.93807e-06	0.000107169	COL9A3	1299
ENSG00000124201	3252.85	0.253466	0.0698321	7.15423e-06	0.000294015	ZNFX1	57169
ENSG00000177410	732.77	-0.285762	0.0852378	8.28761e-06	0.000329639	ZFAS1	441951
ENSG00000026559	548.122	-0.198281	0.0956415	0.00262526	0.0271265	KCNG1	3755
ENSG00000101347	4065.22	0.402224	0.0612112	5.31821e-14	4.01909e-11	SAMHD1	25939
ENSG00000101246	1249.35	-0.260855	0.0745709	9.42271e-06	0.000363108	ARFRP1	10139
ENSG00000125520	3147.99	0.166491	0.06738	0.00245226	0.0258587	SLC2A4RG	56731
ENSG00000101255	4336.29	-0.212272	0.0861075	0.000792701	0.0116574	TRIB3	57761
ENSG00000172216	2779.48	-0.255493	0.0695014	5.66721e-06	0.000244734	CEBPB	1051
ENSG00000132661	834.806	-0.184693	0.073779	0.00146879	0.0178712	NXT1	29107
ENSG00000188559	491.326	0.183871	0.0829908	0.0028667	0.0288643	RALGAPA2	57186
ENSG00000125844	8372.57	0.178953	0.0621701	0.000617694	0.00976914	RRBP1	6238
ENSG00000149679	787.806	0.208398	0.0749826	0.000391567	0.00691752	CABLES2	81928
ENSG00000101464	950.435	-0.170689	0.0709113	0.00259574	0.0269959	PIGU	128869
ENSG00000101350	2968.17	0.165317	0.0605925	0.00128284	0.0161429	KIF3B	9371
ENSG00000197183	334.345	0.268836	0.11425	0.000271842	0.00524521	NOL4L	140688
ENSG00000196562	1435.55	0.433301	0.0818457	1.77958e-10	4.40139e-08	SULF2	55959
ENSG00000130589	2399.17	0.286724	0.067886	2.42203e-07	1.93805e-05	HELZ2	85441
ENSG00000203999	33.1595	0.207489	0.218421	0.00397457	0.0366798	LINC01270	284751
ENSG00000196756	1626.15	-0.208202	0.0787682	0.000565999	0.00918769	SNHG17	388796
ENSG00000268858	241.623	-0.201839	0.104306	0.00307529	0.0305129	LOC112268269	112268269
ENSG00000101019	1576.23	-0.187459	0.0578635	0.0001649	0.00354366	UQCC1	55245
ENSG00000125827	1575.7	0.306874	0.0770472	4.06813e-07	2.99128e-05	TMX4	56255
ENSG00000078804	839.057	0.256456	0.0828703	4.23411e-05	0.00121001	TP53INP2	58476
ENSG00000198959	3571.49	0.159629	0.0671487	0.00358288	0.0341541	TGM2	7052
ENSG00000064687	390.408	0.338315	0.107835	6.64896e-06	0.000277441	ABCA7	10347
ENSG00000123159	3486.08	-0.153568	0.0624694	0.00334721	0.0324302	GIPC1	10755
ENSG00000105676	1372.21	-0.256259	0.0652808	2.08772e-06	0.00011228	ARMC6	93436
ENSG00000105176	1337.01	-0.143358	0.0564261	0.00330746	0.0321367	URI1	8725
ENSG00000011422	950.321	-0.15884	0.0691743	0.00439883	0.039479	PLAUR	5329
ENSG00000204941	79.6255	-0.221209	0.191726	0.00435637	0.0392969	PSG5	5673
ENSG00000169021	1746.86	-0.1764	0.0694204	0.00163708	0.0193308	UQCRFS1	7386
ENSG00000090924	934.616	0.169031	0.0712123	0.00291827	0.0292536	PLEKHG2	64857
ENSG00000105193	11034.6	-0.213925	0.0675728	0.000107263	0.00248146	RPS16	6217
ENSG00000196235	3473.36	0.142698	0.0536459	0.00242352	0.0257556	SUPT5H	6829
ENSG00000105197	1771.3	-0.183003	0.0620949	0.000459077	0.00776719	TIMM50	92609
ENSG00000269343	163.523	-0.202768	0.120129	0.00439978	0.039479	ZNF587B	100293516
ENSG00000127528	507.099	-0.292133	0.0919976	1.34148e-05	0.000485325	KLF2	10365
ENSG00000065268	1046.34	-0.264854	0.0759068	8.71062e-06	0.000342458	WDR18	57418
ENSG00000179271	1377.7	-0.229298	0.0705867	5.40037e-05	0.00147217	GADD45GIP1	90480
ENSG00000095752	546.076	-0.227102	0.121426	0.00190009	0.0215391	IL11	3589
ENSG00000108107	8294.3	-0.181627	0.0519136	7.70666e-05	0.00193064	RPL28	6158
ENSG00000105364	1054.59	-0.311803	0.074739	1.57309e-07	1.34583e-05	MRPL4	51073
ENSG00000090339	1682.72	0.214612	0.0692869	0.000130633	0.00292269	ICAM1	3383
ENSG00000167601	21344.8	-0.15324	0.0423189	8.61663e-05	0.00208192	AXL	558
ENSG00000166398	863.365	0.185226	0.0790568	0.00210754	0.0234032	GARRE1	9710
ENSG00000167775	1638.74	-0.153749	0.0668829	0.00488809	0.0425417	CD320	51293
ENSG00000233927	4123.5	-0.224507	0.0708812	8.01466e-05	0.00197149	RPS28	6234
ENSG00000167772	127.85	0.715214	0.188716	2.462e-07	1.94712e-05	ANGPTL4	51129
ENSG00000105447	1590.44	-0.13745	0.0577626	0.00556331	0.0464554	GRWD1	83743
ENSG00000063177	9054.53	-0.194269	0.0606946	0.000159016	0.00346094	RPL18	6141
ENSG00000142534	9791.82	-0.27457	0.0703453	1.34078e-06	7.79428e-05	RPS11	6205
ENSG00000099800	1356.9	-0.220726	0.0993255	0.00110787	0.0146741	TIMM13	26517
ENSG00000105429	1469.22	0.212001	0.0744702	0.000294905	0.00554853	MEGF8	1954
ENSG00000079385	112.718	0.396677	0.197858	0.000127062	0.00285689	CEACAM1	634
ENSG00000142541	20787.7	-0.251855	0.0700162	8.45625e-06	0.000333879	RPL13A	23521
ENSG00000178464	138.753	-0.28039	0.176058	0.00113985	0.0149955	RPL10P16	284393
ENSG00000132004	201.286	-0.292805	0.148822	0.000456833	0.0077485	FBXW9	84261
ENSG00000171223	402.361	0.202407	0.0941975	0.00204282	0.0227961	JUNB	3726
ENSG00000074181	351.624	0.581363	0.114019	1.94626e-09	3.41771e-07	NOTCH3	4854
ENSG00000105290	431.371	0.199846	0.088888	0.00177955	0.0204625	APLP1	333
ENSG00000105329	2398.25	0.133722	0.0555432	0.00554116	0.0463284	TGFB1	7040
ENSG00000261342	22.5746	0.16208	0.212176	0.00575425	0.0474682	NA	NA
ENSG00000129353	4293.18	0.329764	0.05445	3.77301e-12	1.42567e-09	SLC44A2	57153
ENSG00000213339	620.734	-0.191512	0.0866519	0.00238574	0.0254137	QTRT1	81890
ENSG00000167680	664.243	0.44105	0.101421	2.29359e-08	2.66664e-06	SEMA6B	10501
ENSG00000197256	2850.79	0.263938	0.0738409	6.52892e-06	0.000274963	KANK2	25959
ENSG00000126457	4454.29	-0.213479	0.0629529	5.14788e-05	0.00140899	PRMT1	3276
ENSG00000178982	1877.47	-0.177952	0.0678887	0.00128541	0.0161602	EIF3K	27335
ENSG00000130303	1537.5	0.213092	0.0790357	0.000433096	0.00744804	BST2	684
ENSG00000105607	363.895	-0.173697	0.0839997	0.00495501	0.0429592	GCDH	2639
ENSG00000105700	1165.9	-0.154754	0.0612164	0.00273716	0.0278486	KXD1	79036
ENSG00000221983	7100.8	-0.166569	0.0611875	0.00126976	0.0160526	UBA52	7311
ENSG00000104884	2831.98	-0.152103	0.0555986	0.00164539	0.0194122	ERCC2	2068
ENSG00000079432	2648.07	0.182328	0.0645602	0.000667049	0.010294	CIC	23152
ENSG00000099624	904.19	-0.269419	0.0897357	4.08994e-05	0.00117622	ATP5F1D	513
ENSG00000186806	42.8183	0.20305	0.206163	0.00510072	0.0438868	VSIG10L	147645
ENSG00000130255	4023.75	-0.249082	0.0852984	8.85687e-05	0.00212113	RPL36	25873
ENSG00000196365	5486.31	-0.221518	0.0616461	2.02274e-05	0.000672746	LONP1	9361
ENSG00000167658	51880	-0.107329	0.0404134	0.00416597	0.0380589	EEF2	1938
ENSG00000167470	1077.58	0.161195	0.0628926	0.00218425	0.0239568	MIDN	90007
ENSG00000169136	631.954	0.179893	0.0909917	0.00498806	0.0431084	ATF5	22809
ENSG00000214046	553.49	-0.177769	0.086175	0.00451342	0.0402273	SMIM7	79086
ENSG00000070423	1176.12	-0.234092	0.0717625	4.52082e-05	0.00127059	RNF126	55658
ENSG00000130159	650.248	-0.2748	0.0820417	1.10368e-05	0.000413591	ECSIT	51295
ENSG00000077348	460.995	-0.400169	0.100809	1.26222e-07	1.1098e-05	EXOSC5	56915
ENSG00000105755	409.546	-0.171743	0.0865546	0.00605796	0.0493451	ETHE1	23474
ENSG00000134815	688.774	0.228114	0.0801762	0.000192561	0.00402118	DHX34	9704
ENSG00000170909	101.524	-0.351025	0.204483	0.000361833	0.00651923	OSCAR	126014
ENSG00000175221	1734.73	-0.187591	0.0591732	0.00020622	0.00423108	MED16	10025
ENSG00000105640	9594.67	-0.265393	0.0572594	6.97396e-08	6.68076e-06	RPL18A	6142
ENSG00000127540	393.386	-0.29884	0.114141	7.23553e-05	0.00183972	UQCR11	10975
ENSG00000153879	2115.16	-0.155637	0.0539929	0.00100304	0.0136992	CEBPG	1054
ENSG00000104904	8732.89	-0.179275	0.056131	0.000231313	0.00458014	OAZ1	4946
ENSG00000130749	1280.29	0.148251	0.057848	0.00284461	0.0287056	ZC3H4	23211
ENSG00000104856	388.996	0.214076	0.0921811	0.0010524	0.01416	RELB	5971
ENSG00000261824	322.606	-0.223417	0.103632	0.00119341	0.0154462	LINC00662	148189
ENSG00000130158	459.741	0.210529	0.0865965	0.000899047	0.0126864	DOCK6	57572
ENSG00000083845	9249.78	-0.255505	0.0657837	2.52166e-06	0.00013244	RPS5	6193
ENSG00000087074	3594.28	-0.17793	0.0744922	0.00227799	0.0246715	PPP1R15A	23645
ENSG00000167460	22286.7	-0.118867	0.0471039	0.00517014	0.0442602	TPM4	7171
ENSG00000125753	1926.83	-0.16593	0.058443	0.00092433	0.0129359	VASP	7408
ENSG00000105677	903.311	-0.203422	0.0916111	0.00172072	0.0199946	TMEM147	10430
ENSG00000105376	175.725	0.221104	0.130471	0.00288197	0.0289538	ICAM5	7087
ENSG00000105559	460.721	0.205894	0.0887991	0.00130903	0.0163815	PLEKHA4	57664
ENSG00000105426	1419.97	0.200352	0.0595749	7.96239e-05	0.00196574	PTPRS	5802
ENSG00000130164	1386.39	0.539286	0.0956449	9.26784e-11	2.52141e-08	LDLR	3949
ENSG00000276570	32.4234	-0.200773	0.216656	0.00436265	0.0393048	NA	NA
ENSG00000268205	254.013	-0.484422	0.145239	1.5693e-06	8.9319e-05	NA	NA
ENSG00000129824	2162.4	-0.21851	0.0738325	0.000178815	0.00376686	RPS4Y1	6192
ENSG00000293442	141.823	-0.244433	0.141939	0.00171543	0.019978	PRKY	5616
ENSG00000100294	479.269	-0.189085	0.0800483	0.00183095	0.0209122	MCAT	27349
ENSG00000100316	23200	-0.218181	0.0604127	2.07272e-05	0.000685224	RPL3	6122
ENSG00000198355	1105.37	-0.165578	0.0754633	0.00470476	0.0414232	PIM3	415116
ENSG00000100300	2708.2	-0.181439	0.0818298	0.00303762	0.0302228	TSPO	706
ENSG00000138944	470.199	0.269237	0.10784	0.000184104	0.00386475	SHISAL1	85352
ENSG00000100220	2420.45	-0.155074	0.0562217	0.00145659	0.0177386	RTCB	51493
ENSG00000128245	5376.69	-0.121455	0.0474395	0.00450783	0.0402098	YWHAH	7533
ENSG00000133466	284.765	0.270125	0.121749	0.000371728	0.0066622	C1QTNF6	114904
ENSG00000189306	1195.19	-0.235323	0.0674496	2.00517e-05	0.000670179	RRP7A	27341
ENSG00000221890	879.461	0.511318	0.083434	4.03973e-12	1.4852e-09	NPTXR	23467
ENSG00000183741	3101.19	0.220225	0.0554517	4.88151e-06	0.000220169	CBX6	23466
ENSG00000243156	1823.73	0.208458	0.087007	0.00102963	0.0139642	MICAL3	57553
ENSG00000075275	2393.83	0.218785	0.073804	0.000174961	0.00371293	CELSR1	9620
ENSG00000015475	928.698	-0.172286	0.0678374	0.0018094	0.0207008	BID	637
ENSG00000184164	823.171	0.176277	0.0766983	0.00290642	0.0291779	CRELD2	79174
ENSG00000100138	2408.16	-0.177545	0.0660489	0.00108744	0.014474	SNU13	4809
ENSG00000235776	21.0824	-0.265569	0.280668	0.000701925	0.0105974	RPL7AP70	728139
ENSG00000100162	907.676	-0.213237	0.0780808	0.000393011	0.00693403	CENPM	79019
ENSG00000138867	2311.68	0.170389	0.0538972	0.000311987	0.00576624	GUCD1	83606
ENSG00000183762	294.094	0.211989	0.114733	0.00278594	0.0282183	KREMEN1	83999
ENSG00000184076	780.286	-0.188982	0.096989	0.00415327	0.0379684	UQCR10	29796
ENSG00000100029	2443.51	-0.253361	0.0667854	3.83578e-06	0.000182389	PES1	23481
ENSG00000100216	1574.92	-0.17686	0.071878	0.00197314	0.0222007	TOMM22	56993
ENSG00000196576	9669.51	0.187057	0.0576517	0.000163773	0.0035306	PLXNB2	23654
ENSG00000100129	3834.66	-0.164007	0.0569207	0.000850671	0.0122581	EIF3L	51386
ENSG00000189060	15193	-0.140388	0.0589668	0.00525494	0.0447889	H1-0	3005
ENSG00000221963	1539.72	0.480429	0.0750624	4.57051e-13	2.48691e-10	APOL6	80830
ENSG00000128335	1086.66	0.150263	0.0623592	0.00403951	0.0372034	APOL2	23780
ENSG00000197077	1970.17	0.152141	0.0673211	0.00552661	0.0463207	KIAA1671	85379
ENSG00000100350	2639.69	0.24313	0.0657653	7.4837e-06	0.000306629	FOXRED2	80020
ENSG00000100353	5021.18	-0.211649	0.0490553	1.43245e-06	8.25663e-05	EIF3D	8664
ENSG00000177663	1072.23	0.158074	0.0612577	0.00222939	0.0243041	IL17RA	23765
ENSG00000185651	3463.53	-0.171212	0.0537803	0.000285194	0.00543347	UBE2L3	7332
ENSG00000250479	310.748	-0.222852	0.1044	0.00126424	0.0160275	CHCHD10	400916
ENSG00000184979	208.469	0.216119	0.1317	0.00346595	0.0332257	USP18	11274
ENSG00000166897	742.727	0.360946	0.0864631	6.4698e-08	6.24175e-06	ELFN2	114794
ENSG00000100342	1373.82	0.429221	0.08626	9.68088e-10	1.95717e-07	APOL1	8542
ENSG00000290931	131.718	-0.243911	0.144443	0.00183005	0.0209122	NA	NA
ENSG00000128284	225.708	0.270717	0.124844	0.000415297	0.00721385	APOL3	80833
ENSG00000130638	3220.12	-0.156185	0.053916	0.000950965	0.0131731	ATXN10	25814
ENSG00000099901	4235.25	-0.157573	0.0618373	0.00245074	0.0258587	RANBP1	5902
ENSG00000100219	3680.93	-0.155977	0.0561065	0.00134467	0.0167198	XBP1	7494
ENSG00000241837	634.795	-0.22111	0.0752522	0.000177538	0.0037611	ATP5PO	539
ENSG00000157557	1381	-0.156672	0.057028	0.00145569	0.0177386	ETS2	2114
ENSG00000205758	404.341	-0.17245	0.0817974	0.00473228	0.0415579	CRYZL1	9946
ENSG00000154734	1073.61	-0.49491	0.0848779	1.80469e-11	5.98762e-09	ADAMTS1	9510
ENSG00000183527	1421.16	-0.158415	0.0568115	0.00125023	0.0159345	PSMG1	8624
ENSG00000186866	898.508	0.204084	0.0699458	0.000296304	0.00556715	POFUT2	23275
ENSG00000157601	593.856	0.742939	0.126394	4.13069e-11	1.24866e-08	MX1	4599
ENSG00000183486	108.03	0.743039	0.231779	7.71295e-07	5.07309e-05	MX2	4600
ENSG00000154723	1078.24	-0.163666	0.064841	0.00228723	0.0246977	ATP5PF	522
ENSG00000275464	249.436	-0.363565	0.138982	3.0463e-05	0.000941792	LOC102724159	102724159
ENSG00000223768	553.396	0.246206	0.0856428	0.000109313	0.0025246	LINC00205	642852
ENSG00000197381	1190.56	-0.176267	0.0794082	0.00343917	0.0331325	ADARB1	104
ENSG00000156253	575.13	-0.324732	0.095581	3.076e-06	0.000151676	RWDD2B	10069
ENSG00000156261	6091.6	-0.20239	0.0564809	3.47027e-05	0.00103296	CCT8	10694
ENSG00000198763	14316.3	-0.187704	0.0754738	0.00141729	0.0174158	ND2	4536

## Sheet: DEG_ctrl_vs_EC
	baseMean	log2FoldChange	lfcSE	pvalue	padj	symbol	entrez
ENSG00000288398	103.052	0.463312	0.228874	0.000385086	0.00405063	NA	NA
ENSG00000189337	717.137	-0.306157	0.0786837	3.22047e-06	7.56928e-05	KAZN	23254
ENSG00000060656	483.616	0.877614	0.088295	1.37506e-24	1.58132e-21	PTPRU	10076
ENSG00000054118	5023.66	-0.181135	0.0503201	0.000103891	0.00139853	THRAP3	9967
ENSG00000159339	25.0658	0.458817	0.36506	0.00152536	0.0120148	PADI4	23569
ENSG00000066056	71.0923	-0.322771	0.203574	0.0031416	0.0214412	TIE1	7075
ENSG00000214114	511.634	-0.184388	0.0812755	0.00587806	0.0343634	MYCBP	26292
ENSG00000169213	3472.83	-0.210483	0.0718138	0.000631437	0.00598713	RAB3B	5865
ENSG00000162378	1093.96	0.198371	0.0708239	0.00114689	0.0097595	ZYG11B	79699
ENSG00000228929	31.6948	-0.474104	0.32627	0.00117737	0.00995771	RPS13P2	729236
ENSG00000162385	696.794	-0.185867	0.0787905	0.0046191	0.0286912	MAGOH	4116
ENSG00000123080	1581.2	0.188701	0.0771066	0.00353757	0.0235059	CDKN2C	1031
ENSG00000162600	199.894	0.285863	0.125901	0.00104592	0.00905272	OMA1	115209
ENSG00000116704	700.207	0.21279	0.0800022	0.0013334	0.0108423	SLC35D1	23169
ENSG00000157193	647.865	0.325196	0.093756	1.23725e-05	0.000238273	LRP8	7804
ENSG00000116675	1737.33	-0.233752	0.0667255	6.04777e-05	0.000900731	DNAJC6	9829
ENSG00000158966	428.532	0.323417	0.118555	0.00016442	0.00205516	CACHD1	57685
ENSG00000226084	88.1024	-0.637521	0.223279	2.19124e-05	0.000386831	RPL17P6	645441
ENSG00000172260	115.57	0.818404	0.205571	5.97307e-07	1.72341e-05	NEGR1	257194
ENSG00000067334	1619.28	-0.191249	0.0580021	0.000265291	0.00299732	DNTTIP2	30836
ENSG00000143036	45.027	0.4512	0.320426	0.00147474	0.0117078	SLC44A3	126969
ENSG00000137936	2028.49	-0.232921	0.0546695	2.89835e-06	6.9131e-05	BCAR3	8412
ENSG00000117519	7880.61	-0.1909	0.0460846	1.00688e-05	0.000200877	CNN3	1266
ENSG00000188641	514.47	-0.326929	0.101888	3.13449e-05	0.000518657	DPYD	1806
ENSG00000116299	217.345	0.467809	0.181658	7.72733e-05	0.00109612	ELAPOR1	57535
ENSG00000137962	6384.99	-0.319645	0.0600072	2.36506e-09	1.36478e-07	ARHGAP29	9411
ENSG00000162377	1064.46	-0.262291	0.0692952	1.17647e-05	0.000228482	COA7	65260
ENSG00000116793	805.117	0.284233	0.0803333	1.97447e-05	0.000354392	PHTF1	10745
ENSG00000117525	2846.14	-0.382809	0.0541564	1.19618e-14	2.37759e-12	F3	2152
ENSG00000162627	1023.08	0.143747	0.0617678	0.00909663	0.0481288	SNX7	51375
ENSG00000134247	3532.46	0.234625	0.0528769	1.26606e-06	3.34156e-05	PTGFRN	5738
ENSG00000183508	90.8164	0.761527	0.198974	1.00668e-06	2.77067e-05	TENT5C	54855
ENSG00000143398	3928.89	-0.14072	0.0515985	0.00317438	0.0216374	PIP5K1A	8394
ENSG00000065183	1042.72	-0.220892	0.0690069	0.000221094	0.00259825	WDR3	10885
ENSG00000163393	58.8592	-0.335774	0.225106	0.00330125	0.0223222	SLC22A15	55356
ENSG00000143631	101.83	0.723326	0.21668	4.85328e-06	0.000106947	FLG	2312
ENSG00000079335	163.315	0.340457	0.15573	0.000638084	0.00603238	CDC14A	8556
ENSG00000024526	2244.64	-0.265265	0.0762603	3.5702e-05	0.000574803	DEPDC1	55635
ENSG00000184371	997.078	0.459559	0.0728119	1.47679e-12	1.84313e-10	CSF1	1435
ENSG00000143621	5102.38	-0.165733	0.0556462	0.0010982	0.00943494	ILF2	3608
ENSG00000143228	1298.25	-0.258585	0.0763481	5.66557e-05	0.000851686	NUF2	83540
ENSG00000162851	403.657	-0.324817	0.109413	7.40838e-05	0.00106313	TFB2M	64216
ENSG00000197965	3022.97	0.145529	0.0515004	0.00224793	0.0164209	MPZL1	9019
ENSG00000116574	31.2794	0.343201	0.290722	0.00471119	0.0291283	RHOU	58480
ENSG00000121481	489.185	-0.217003	0.0860901	0.00179807	0.0136616	RNF2	6045
ENSG00000116679	2261.53	-0.2665	0.0555742	1.1882e-07	4.24168e-06	IVNS1ABP	10625
ENSG00000121486	706.668	0.215848	0.0753366	0.000700024	0.0064959	TRMT1L	81627
ENSG00000067533	984.861	-0.2305	0.0734538	0.000227773	0.00265928	RRP15	51018
ENSG00000173726	3659.15	-0.276949	0.0558875	4.23151e-08	1.71605e-06	TOMM20	9804
ENSG00000134717	1970.34	-0.204141	0.0621075	0.000222525	0.00261126	BTF3L4	91408
ENSG00000026751	203.774	0.220176	0.116872	0.00720544	0.0402664	SLAMF7	57823
ENSG00000092969	2807.36	-0.257617	0.0879365	0.000264894	0.00299732	TGFB2	7042
ENSG00000143641	5846.34	0.131082	0.0524392	0.00665639	0.0377884	GALNT2	2590
ENSG00000171161	857.731	0.302826	0.0888681	2.27251e-05	0.000398555	ZNF672	79894
ENSG00000151414	4147.7	-0.319984	0.0753781	5.37886e-07	1.57741e-05	NEK7	140609
ENSG00000177614	7.04441	0.307544	0.554562	0.00104076	0.00902275	PGBD5	79605
ENSG00000185220	177.012	0.241052	0.130848	0.0055215	0.0328403	PGBD2	267002
ENSG00000035687	1494.28	-0.311872	0.0698878	2.30272e-07	7.47455e-06	ADSS2	159
ENSG00000180287	17.6922	1.03757	0.572361	1.66541e-05	0.000308197	PLD5	200150
ENSG00000118193	1911.24	-0.225895	0.0744045	0.000344654	0.00371663	KIF14	9928
ENSG00000162702	1164.09	-0.172063	0.0691185	0.00411348	0.0264001	ZNF281	23528
ENSG00000185420	400.33	-0.227397	0.086716	0.00113567	0.00969986	SMYD3	64754
ENSG00000054392	335.796	0.285763	0.117817	0.00069763	0.00647742	HHAT	55733
ENSG00000134371	2079.67	-0.158731	0.0615874	0.00391424	0.0254212	CDC73	79577
ENSG00000118454	1042.66	0.159609	0.0638515	0.00477008	0.0294021	ANKRD13C	81573
ENSG00000116761	576.759	-0.546985	0.0867324	2.17157e-12	2.5898e-10	CTH	1491
ENSG00000117318	2062.34	0.381833	0.0616784	4.87012e-12	5.26235e-10	ID3	3399
ENSG00000142676	10363	-0.281415	0.0699632	3.0209e-06	7.14192e-05	RPL11	6135
ENSG00000177888	584.552	0.235691	0.0962048	0.00154231	0.0121187	ZBTB41	360023
ENSG00000169242	284.622	0.254383	0.107657	0.00138243	0.0111509	EFNA1	1942
ENSG00000236675	241.285	0.711094	0.132485	1.26283e-09	7.70138e-08	MTX1LP	4581
ENSG00000177628	2876.78	0.4865	0.0611893	1.08038e-17	3.47882e-15	GBA1	2629
ENSG00000143630	239.346	0.277619	0.121265	0.00113278	0.0096803	HCN3	57657
ENSG00000142657	3340.37	0.181724	0.0484821	5.82247e-05	0.000872829	PGD	5226
ENSG00000182004	1379.81	-0.21688	0.0747146	0.000613659	0.00585303	SNRPE	6635
ENSG00000134186	1678.4	-0.209881	0.0649297	0.000242467	0.00278704	PRPF38B	55119
ENSG00000244716	104.567	-0.584911	0.237864	7.46114e-05	0.00106835	RPL17P7	100132742
ENSG00000132676	1989.35	-0.169524	0.0581339	0.0012659	0.0104464	DAP3	7818
ENSG00000163468	8749.45	-0.181399	0.0503136	0.000101295	0.00137046	CCT3	7203
ENSG00000143061	1396.57	0.242279	0.0696545	5.61513e-05	0.000845684	IGSF3	3321
ENSG00000156869	102.089	0.253114	0.162996	0.00774432	0.0425396	FRRS1	391059
ENSG00000158710	13826.3	-0.219314	0.0608536	5.45953e-05	0.000827669	TAGLN2	8407
ENSG00000162734	12324.1	-0.207607	0.045855	1.36592e-06	3.59336e-05	PEA15	8682
ENSG00000049239	742.78	0.230593	0.0773434	0.000374871	0.00396388	H6PD	9563
ENSG00000083444	4597.59	0.190612	0.0538373	0.000112408	0.00149691	PLOD1	5351
ENSG00000116691	426.665	-0.362077	0.10975	1.39356e-05	0.000263958	MIIP	60672
ENSG00000117632	12669.2	-0.125903	0.05216	0.0088098	0.0470284	STMN1	3925
ENSG00000142945	2833.96	-0.139061	0.0557919	0.0062429	0.0360512	KIF2C	11004
ENSG00000142937	14054.7	-0.207065	0.0563958	5.2492e-05	0.000804112	RPS8	6202
ENSG00000173846	483.89	0.227952	0.0919384	0.00164359	0.0127385	PLK3	1263
ENSG00000070785	708.278	-0.250779	0.0802259	0.000161088	0.00201674	EIF2B3	8891
ENSG00000119285	2028.02	-0.176604	0.0667167	0.00251247	0.0179652	HEATR1	55127
ENSG00000159363	923.823	0.18044	0.0663751	0.00193934	0.0145836	ATP13A2	23400
ENSG00000142619	46.4032	0.45564	0.288687	0.00110246	0.00946643	PADI3	51702
ENSG00000137970	379.707	-0.278724	0.126716	0.00139277	0.0112174	RPL7P9	653702
ENSG00000117395	2824.59	-0.276145	0.0561635	5.24604e-08	2.08546e-06	EBNA1BP2	10969
ENSG00000116874	381.574	-0.349098	0.0981868	6.1754e-06	0.000131862	WARS2	10352
ENSG00000065600	355.779	-0.252758	0.107019	0.0014257	0.0114076	PACC1	55248
ENSG00000116396	99.3399	0.51377	0.204654	7.90992e-05	0.00111417	KCNC4	3749
ENSG00000116977	895.957	0.195273	0.0702828	0.00128937	0.0105697	LGALS8	3964
ENSG00000179403	66.0384	0.268744	0.202031	0.00886868	0.0472728	VWA1	64856
ENSG00000135763	854.976	-0.187421	0.0686444	0.00168185	0.012996	URB2	9816
ENSG00000196517	959.748	-0.260108	0.0697084	1.51897e-05	0.000284696	SLC6A9	6536
ENSG00000172031	53.3642	0.522175	0.277942	0.000407041	0.00424165	EPHX4	253152
ENSG00000228594	369.027	0.444826	0.104891	1.38918e-07	4.8516e-06	FNDC10	643988
ENSG00000162892	31.7949	1.00043	0.329543	4.55917e-06	0.000101948	IL24	11009
ENSG00000162894	156.411	0.320873	0.159342	0.00124092	0.0103143	FCMR	9214
ENSG00000085840	856.931	0.167233	0.0671974	0.00442014	0.0278203	ORC1	4998
ENSG00000090621	5041.25	-0.131577	0.0480461	0.00337145	0.0226925	PABPC4	8761
ENSG00000143369	737.441	0.457785	0.079188	4.02274e-11	3.48787e-09	ECM1	1893
ENSG00000117385	1782.06	0.267783	0.0590258	4.03661e-07	1.23086e-05	P3H1	64175
ENSG00000175130	1897.64	0.379609	0.0873174	1.37167e-07	4.80086e-06	MARCKSL1	65108
ENSG00000143217	339.869	0.624661	0.120225	2.01683e-09	1.18076e-07	NECTIN4	81607
ENSG00000143256	1519.18	-0.201465	0.0659618	0.000502419	0.00503984	PFDN2	5202
ENSG00000162777	88.3964	0.440824	0.209021	0.000348696	0.00375267	DENND2D	79961
ENSG00000159596	721.011	-0.313728	0.0832081	4.59682e-06	0.000102505	TMEM69	51249
ENSG00000142864	11855.7	-0.235256	0.0466544	6.48518e-08	2.51594e-06	SERBP1	26135
ENSG00000116750	1550.38	-0.235021	0.065436	4.25646e-05	0.000668874	UCHL5	51377
ENSG00000116514	981.952	0.220907	0.0837574	0.00122584	0.0102206	RNF19B	127544
ENSG00000154222	1298.74	0.157755	0.0622458	0.00445513	0.0279834	CC2D1B	200014
ENSG00000197147	18.6537	0.436732	0.396808	0.00168302	0.012996	LRRC8B	23507
ENSG00000131236	10600.7	-0.287248	0.0507696	7.21627e-10	4.76155e-08	CAP1	10487
ENSG00000248333	1357.3	-0.180663	0.0703859	0.00294183	0.0204065	CDK11B	984
ENSG00000116525	404.294	0.515345	0.102697	3.06491e-09	1.71934e-07	TRIM62	55223
ENSG00000163131	90.4291	0.685151	0.231461	1.5239e-05	0.000285289	CTSS	1520
ENSG00000126705	1213.1	0.189821	0.0636785	0.000766184	0.00703683	AHDC1	27245
ENSG00000126709	1024.61	0.240862	0.105842	0.00216672	0.0159288	IFI6	2537
ENSG00000137959	84.2452	0.928105	0.461612	2.97294e-05	0.000494977	IFI44L	10964
ENSG00000073756	53.8501	0.28208	0.227153	0.00848139	0.0456843	PTGS2	5743
ENSG00000153904	4440.26	-0.206069	0.0570855	6.74854e-05	0.000987741	DDAH1	23576
ENSG00000188976	3349.2	-0.212685	0.0553948	2.472e-05	0.000425205	NOC2L	26155
ENSG00000187608	1106.61	0.46598	0.098843	1.36914e-08	6.31611e-07	ISG15	9636
ENSG00000137965	182.035	0.961309	0.155187	1.57838e-11	1.54012e-09	IFI44	10561
ENSG00000287064	23.3399	0.285286	0.320309	0.00827195	0.044811	NA	NA
ENSG00000137955	1275.36	-0.227254	0.0768573	0.000430444	0.00443956	RABGGTB	5876
ENSG00000117399	3265.23	-0.253107	0.0605263	2.7326e-06	6.59307e-05	CDC20	991
ENSG00000159479	847.453	-0.182658	0.0764201	0.00450345	0.0282013	MED8	112950
ENSG00000117020	2476.3	-0.203661	0.0634319	0.00029041	0.00322455	AKT3	10000
ENSG00000183856	3454.41	-0.316183	0.0615219	7.03538e-09	3.56194e-07	IQGAP3	128239
ENSG00000272068	55.9383	0.688433	0.267029	4.18984e-05	0.000661337	NA	NA
ENSG00000132692	46.9475	0.473638	0.293051	0.000915639	0.00812667	BCAN	63827
ENSG00000272405	381.01	0.676528	0.112258	2.80725e-11	2.55349e-09	NA	NA
ENSG00000143314	773.415	-0.241515	0.0826923	0.000368458	0.00391304	MRPL24	79590
ENSG00000237330	5.72332	2.76883	2.6669	1.53903e-05	0.000287714	RNF223	401934
ENSG00000187634	52.2153	0.511331	0.297331	0.00060069	0.00576801	SAMD11	148398
ENSG00000122406	13935.2	-0.335105	0.0580027	1.30391e-10	1.00445e-08	RPL5	6125
ENSG00000154511	323.298	0.264369	0.112178	0.00118464	0.00998695	DIPK1A	388650
ENSG00000189410	439.893	-0.214662	0.0883829	0.0023728	0.0171003	SH2D5	400745
ENSG00000159164	1738.56	0.245812	0.060042	4.62079e-06	0.000102897	SV2A	9900
ENSG00000143368	2234.62	-0.216028	0.0534083	1.00491e-05	0.000200733	SF3B4	10262
ENSG00000196187	1173.33	0.206455	0.0653407	0.000327944	0.00356269	TMEM63A	9725
ENSG00000143819	1311.94	0.500384	0.0811802	4.1636e-12	4.65513e-10	EPHX1	2052
ENSG00000116649	2648.72	-0.171452	0.057075	0.000937216	0.0082862	SRM	6723
ENSG00000171824	2468.88	-0.1925	0.0654915	0.000834793	0.00750848	EXOSC10	5394
ENSG00000198860	1706.6	-0.330437	0.0594397	5.14067e-10	3.52191e-08	TSEN15	116461
ENSG00000184007	6095.7	-0.164748	0.0498573	0.000378101	0.00398914	PTP4A2	8073
ENSG00000162493	286.121	0.385474	0.158938	0.000207542	0.00247147	PDPN	10630
ENSG00000121753	934.752	0.296659	0.0764043	3.99286e-06	9.07982e-05	ADGRB2	576
ENSG00000162745	114.506	0.768165	0.182307	2.53067e-07	8.14877e-06	OLFML2B	25903
ENSG00000157873	205.155	0.384585	0.139575	7.40876e-05	0.00106313	TNFRSF14	8764
ENSG00000179023	18.6065	0.337722	0.354436	0.00440718	0.027793	KLHDC7A	127707
ENSG00000143376	763.936	0.194716	0.0715449	0.00153146	0.0120452	SNX27	81609
ENSG00000242125	702.622	-0.484184	0.10667	3.1793e-08	1.35415e-06	SNHG3	8420
ENSG00000180098	563.091	0.196943	0.0855164	0.00439529	0.0277398	TRNAU1AP	54952
ENSG00000117266	311.922	0.202223	0.0978152	0.00680341	0.0385144	CDK18	5129
ENSG00000142634	2996.09	-0.154951	0.0655211	0.00719187	0.0402185	EFHD2	79180
ENSG00000176261	382.498	-0.208553	0.0881848	0.00309603	0.0212202	ZBTB8OS	339487
ENSG00000143443	154.56	0.235094	0.135152	0.0073576	0.0409179	C1orf56	54964
ENSG00000213190	235.259	0.503696	0.131408	7.31592e-07	2.06281e-05	MLLT11	10962
ENSG00000091483	2106.62	-0.216939	0.0571117	2.69589e-05	0.000459301	FH	2271
ENSG00000203668	979.912	-0.442175	0.0894479	4.49763e-09	2.38983e-07	CHML	1122
ENSG00000197785	1660.35	-0.158993	0.064081	0.00505154	0.0307021	ATAD3A	55210
ENSG00000143815	2906.93	-0.305442	0.0593619	8.49282e-09	4.18148e-07	LBR	3930
ENSG00000254685	192.913	0.325536	0.141959	0.000569322	0.00552118	FPGT	8790
ENSG00000186301	66.5373	0.295399	0.208135	0.00567506	0.0334438	NA	NA
ENSG00000266094	113.271	0.349553	0.176314	0.000983613	0.00862537	RASSF5	83593
ENSG00000143486	1358.78	-0.139391	0.058482	0.00828929	0.0448668	EIF2D	1939
ENSG00000236698	37.145	-0.292962	0.249907	0.0080671	0.0439676	NA	NA
ENSG00000197084	8.56961	0.30558	0.453382	0.00172245	0.0132117	LCE1C	353133
ENSG00000160094	495.05	0.304913	0.0890825	2.07009e-05	0.000369905	ZNF362	149076
ENSG00000188643	3382.66	-0.157402	0.0561778	0.00209742	0.0155521	S100A16	140576
ENSG00000214193	519.579	0.282354	0.0918686	0.000105726	0.00142086	SH3D21	79729
ENSG00000196182	1218.45	-0.210304	0.0618759	0.000135474	0.00174645	STK40	83931
ENSG00000153029	450.655	0.240826	0.0884054	0.000667784	0.00624351	MR1	3140
ENSG00000122483	435.77	-0.228027	0.0864433	0.00107584	0.00927253	CCDC18	343099
ENSG00000142677	59.6526	0.509411	0.283167	0.000516923	0.00514367	IL22RA1	58985
ENSG00000116350	3355.32	-0.161704	0.0551934	0.00134697	0.0109306	SRSF4	6429
ENSG00000187800	1430.15	-0.287956	0.0653302	4.81381e-07	1.43789e-05	PEAR1	375033
ENSG00000163346	1151.22	0.387734	0.0750661	1.98901e-09	1.173e-07	PBXIP1	57326
ENSG00000142609	27.672	0.396594	0.338446	0.00277444	0.0194126	CFAP74	85452
ENSG00000116191	1448.94	-0.233107	0.0673584	7.14333e-05	0.00103346	RALGPS2	55103
ENSG00000060642	337.902	0.273719	0.100819	0.000377663	0.00398713	PIGV	55650
ENSG00000175793	2867.67	0.23302	0.0768434	0.000305248	0.0033569	SFN	2810
ENSG00000090273	4287.85	-0.147495	0.0610039	0.00690082	0.0389562	NUDC	10726
ENSG00000188529	3687.93	-0.16503	0.049648	0.000351817	0.00378373	SRSF10	10772
ENSG00000135845	538.431	-0.275068	0.0867579	8.74242e-05	0.0012113	PIGC	5279
ENSG00000117713	4165.68	-0.180136	0.0775273	0.00552166	0.0328403	ARID1A	8289
ENSG00000185104	2584.65	-0.195638	0.0521218	4.6212e-05	0.000716776	FAF1	11124
ENSG00000132849	257.267	0.23687	0.108035	0.00282269	0.0197075	PATJ	10207
ENSG00000221978	2269.25	-0.16595	0.0733803	0.00795606	0.0434654	CCNL2	81669
ENSG00000179163	711.196	0.943352	0.0818336	4.49652e-32	1.20657e-28	FUCA1	2517
ENSG00000084636	254.393	0.920536	0.133144	1.62323e-13	2.48895e-11	COL16A1	1307
ENSG00000143149	1965.41	-0.149388	0.0592545	0.00513061	0.0310537	ALDH9A1	223
ENSG00000117114	2316.07	0.213513	0.0629544	0.000131338	0.00170528	ADGRL2	23266
ENSG00000174307	1561.53	0.201251	0.084701	0.00342184	0.0229051	PHLDA3	23612
ENSG00000159176	8595.91	-0.191171	0.0496114	3.336e-05	0.000546941	CSRP1	1465
ENSG00000198892	354.626	0.291818	0.107411	0.000276013	0.00309673	SHISA4	149345
ENSG00000131788	803.791	0.170469	0.0676361	0.00388017	0.0252407	PIAS3	10401
ENSG00000116489	5843.88	-0.13734	0.0519417	0.00418065	0.0266885	CAPZA1	829
ENSG00000155366	2815.97	-0.162044	0.0668449	0.00562087	0.0332828	RHOC	389
ENSG00000155363	1986.58	0.157842	0.058075	0.0026671	0.0188252	MOV10	4343
ENSG00000136628	6757.72	-0.220754	0.0531065	5.73038e-06	0.000124171	EPRS1	2058
ENSG00000218283	435.601	-0.209459	0.0885785	0.00304935	0.0209716	NA	NA
ENSG00000132196	291.959	0.272902	0.10607	0.000575371	0.00556365	HSD17B7	51478
ENSG00000117461	484.879	0.720811	0.109478	1.11419e-12	1.42369e-10	PIK3R3	8503
ENSG00000117153	1029.26	0.149465	0.0627372	0.00737904	0.0409805	KLHL12	59349
ENSG00000053372	2073.06	-0.412726	0.0638958	6.36521e-13	8.39999e-11	MRTO4	51154
ENSG00000121940	845.274	0.191922	0.0681366	0.00121805	0.0101768	CLCC1	23155
ENSG00000197429	444.982	0.265361	0.0941091	0.000321204	0.0035084	IPP	3652
ENSG00000184588	35.6033	0.660079	0.358828	0.000212456	0.00251881	PDE4B	5142
ENSG00000133056	251.569	0.492728	0.144341	3.89735e-06	8.90032e-05	PIK3C2B	5287
ENSG00000163159	1011.3	-0.177216	0.0662807	0.00231102	0.0167702	VPS72	6944
ENSG00000116455	1003.2	-0.16613	0.0753784	0.0090851	0.0480835	WDR77	79084
ENSG00000116459	3521.91	-0.205193	0.0559481	5.50453e-05	0.000832922	ATP5PB	515
ENSG00000183291	2819.46	-0.174254	0.0588734	0.00103481	0.00899386	SELENOF	9403
ENSG00000134668	760.817	-0.275736	0.104959	0.000470316	0.00477617	SPOCD1	90853
ENSG00000142961	237.63	0.214972	0.106778	0.00609839	0.0353566	MOB3C	148932
ENSG00000116754	3440.86	-0.159288	0.0524723	0.000994686	0.00870824	SRSF11	9295
ENSG00000031698	7404.71	-0.383242	0.0557401	4.74288e-14	8.12344e-12	SARS1	6301
ENSG00000143126	706.567	0.32566	0.107713	6.08712e-05	0.000904084	CELSR2	1952
ENSG00000134243	5098.01	0.122236	0.0493778	0.00772953	0.0425019	SORT1	6272
ENSG00000117143	5670.85	-0.389647	0.0550375	1.02408e-14	2.08705e-12	UAP1	6675
ENSG00000004455	3834.25	-0.336967	0.0587794	1.64408e-10	1.2369e-08	AK2	204
ENSG00000117335	2994.2	0.155954	0.0488261	0.000615084	0.00586315	CD46	4179
ENSG00000123689	465.877	-0.249501	0.124461	0.00346003	0.023086	G0S2	50486
ENSG00000177181	34.9302	0.643078	0.34883	0.000233095	0.00270377	RIMKLA	284716
ENSG00000134684	7079.68	-0.364827	0.0468144	6.16834e-17	1.83908e-14	YARS1	8565
ENSG00000137975	245.192	0.813868	0.125841	3.10377e-12	3.62106e-10	CLCA2	9635
ENSG00000162458	2415.72	-0.395833	0.0638825	4.05725e-12	4.56795e-10	FBLIM1	54751
ENSG00000055732	314.288	0.436041	0.123406	2.97939e-06	7.07496e-05	MCOLN3	55283
ENSG00000116584	5079.52	-0.393654	0.0482287	2.14376e-18	8.02664e-16	ARHGEF2	9181
ENSG00000162733	1060.59	-0.212066	0.0733681	0.000694195	0.0064567	DDR2	4921
ENSG00000154380	6377.99	-0.184808	0.0554153	0.000257056	0.00292595	ENAH	55740
ENSG00000171793	3501.43	-0.240772	0.0539039	9.78832e-07	2.70312e-05	CTPS1	1503
ENSG00000084623	5786.04	-0.265523	0.0574579	2.8359e-07	9.02331e-06	EIF3I	8668
ENSG00000142687	1708.3	0.227728	0.0594984	1.96925e-05	0.000353849	KIAA0319L	79932
ENSG00000130762	118.251	0.323234	0.176968	0.00187726	0.0141896	ARHGEF16	27237
ENSG00000134242	38.0435	0.537918	0.345937	0.000664109	0.00621637	PTPN22	26191
ENSG00000162496	523.612	0.447207	0.103141	8.87454e-08	3.26957e-06	DHRS3	9249
ENSG00000184292	1817.63	0.739143	0.10084	7.1055e-15	1.48569e-12	TACSTD2	4070
ENSG00000162490	169.451	1.05939	0.140274	1.07222e-15	2.50185e-13	DRAXIN	374946
ENSG00000117155	1573.14	-0.256122	0.0697117	2.055e-05	0.000367617	SSX2IP	117178
ENSG00000117394	5773.37	0.260959	0.0577345	5.04276e-07	1.49518e-05	SLC2A1	6513
ENSG00000088035	286.459	0.322281	0.111212	9.71802e-05	0.00132369	ALG6	29929
ENSG00000198715	755.102	0.263904	0.0782319	5.35818e-05	0.000817379	GLMP	112770
ENSG00000172380	8991.9	-0.207396	0.0599538	0.000114822	0.00152276	GNG12	55970
ENSG00000270231	660.647	-0.165073	0.073506	0.00836672	0.0452027	NBPF8	728841
ENSG00000231767	17.6917	-0.305413	0.326848	0.00672586	0.038129	RPS27AP5	100271374
ENSG00000078808	4043.52	0.153773	0.0514885	0.00124407	0.0103279	SDF4	51150
ENSG00000162572	125.704	0.317022	0.181763	0.00240988	0.0173288	SCNN1D	6339
ENSG00000266472	1150.39	-0.193948	0.0743142	0.00211537	0.0156156	MRPS21	54460
ENSG00000127054	2251.84	-0.263977	0.0616831	1.41957e-06	3.71024e-05	INTS11	54973
ENSG00000107404	2501.04	-0.164007	0.0613938	0.00280862	0.0196347	DVL1	1855
ENSG00000186501	818.781	-0.159731	0.0700419	0.00830611	0.0449356	TMEM222	84065
ENSG00000142733	945.824	0.253492	0.0715901	3.57988e-05	0.000575456	MAP3K6	9064
ENSG00000117054	1001.75	-0.208516	0.06378	0.000219173	0.00258088	ACADM	34
ENSG00000179456	883.359	-0.248296	0.0814794	0.00021795	0.00257069	ZBTB18	10472
ENSG00000178585	342.003	0.405117	0.11235	2.73551e-06	6.59307e-05	CTNNBIP1	56998
ENSG00000186141	1382.77	-0.163333	0.06848	0.00609846	0.0353566	POLR3C	10623
ENSG00000269713	1108.69	-0.156081	0.0648918	0.0063949	0.0367051	NBPF9	400818
ENSG00000116285	2354.35	-0.298538	0.0717753	1.18655e-06	3.17333e-05	ERRFI1	54206
ENSG00000132768	729.807	-0.208467	0.0706707	0.000617464	0.00588235	DPH2	1802
ENSG00000162736	2955.64	0.204743	0.0512241	1.4923e-05	0.00028035	NCSTN	23385
ENSG00000143816	67.148	0.475669	0.255853	0.000541818	0.00531907	WNT9A	7483
ENSG00000185630	723.449	0.189714	0.0910518	0.00814712	0.0442689	PBX1	5087
ENSG00000142784	1613.68	0.155139	0.0634053	0.00581478	0.0340553	WDTC1	23038
ENSG00000143162	1298.35	0.153265	0.0590015	0.00396897	0.0256938	CREG1	8804
ENSG00000225206	65.9863	-0.265495	0.192829	0.00864509	0.0463798	MIR137HG	400765
ENSG00000226419	474.778	-0.665844	0.0940732	2.93671e-14	5.31248e-12	SLC16A1-AS1	100506392
ENSG00000234741	2146.23	-0.457504	0.0631306	2.25308e-15	5.1091e-13	GAS5	60674
ENSG00000143375	145.158	0.260161	0.153297	0.005437	0.0324447	CGN	57530
ENSG00000117676	2480.42	0.148143	0.0573309	0.00438614	0.0276929	RPS6KA1	6195
ENSG00000162614	871.823	-0.255651	0.0824711	0.000159815	0.00200392	NEXN	91624
ENSG00000143554	177.491	0.290615	0.136685	0.00139736	0.0112263	SLC27A3	11000
ENSG00000078369	14752.9	-0.214063	0.0437357	2.05257e-07	6.73043e-06	GNB1	2782
ENSG00000168765	192.02	0.51783	0.149493	3.10996e-06	7.32022e-05	GSTM4	2948
ENSG00000143702	2776.17	-0.196659	0.0703588	0.00120039	0.0100834	CEP170	9859
ENSG00000074800	50322.6	-0.186621	0.0528481	0.000123628	0.00162218	ENO1	2023
ENSG00000143622	647.313	0.190948	0.0736246	0.00232302	0.0168244	RIT1	6016
ENSG00000186283	898.811	0.242285	0.069403	5.36119e-05	0.000817379	TOR3A	64222
ENSG00000143322	3392.12	-0.209943	0.0762243	0.00107505	0.00927062	ABL2	27
ENSG00000143337	1908.24	0.180638	0.0584072	0.000618238	0.00588624	TOR1AIP1	26092
ENSG00000143549	15631	-0.239514	0.0497449	1.89281e-07	6.29633e-06	TPM3	7170
ENSG00000169504	23209	-0.233293	0.0574785	6.8671e-06	0.000144523	CLIC4	25932
ENSG00000077549	5826.52	-0.205423	0.047891	4.19852e-06	9.48052e-05	CAPZB	832
ENSG00000020633	1395.7	0.221744	0.0832166	0.00112015	0.00959279	RUNX3	864
ENSG00000132122	18.9309	0.67367	0.461328	0.000231715	0.00269358	SPATA6	54558
ENSG00000159388	913.642	0.486378	0.125565	6.28489e-07	1.8069e-05	BTG2	7832
ENSG00000116251	1894.19	-0.238126	0.0846285	0.000541184	0.00531608	RPL22	6146
ENSG00000158292	167.64	0.783511	0.141247	6.22813e-10	4.14351e-08	GPR153	387509
ENSG00000069812	29.3341	0.52156	0.350893	0.000803667	0.00728187	HES2	54626
ENSG00000117152	576.097	-1.09863	0.11149	1.64999e-24	1.77099e-21	RGS4	5999
ENSG00000160767	1310.68	0.17022	0.0662471	0.00341402	0.0228833	ENTREP3	10712
ENSG00000179546	420.594	0.247803	0.0924959	0.000667534	0.00624351	HTR1D	3352
ENSG00000168710	4028.89	-0.199892	0.0516638	2.72779e-05	0.000461803	AHCYL1	10768
ENSG00000135778	612.261	0.199144	0.0831131	0.00337691	0.0227102	NTPCR	84284
ENSG00000143674	86.1318	0.673177	0.218315	1.07703e-05	0.000213025	MAP3K21	84451
ENSG00000290791	37.849	0.304068	0.268907	0.00736152	0.0409256	NA	NA
ENSG00000069424	247.22	0.98568	0.122876	3.62062e-17	1.09985e-14	KCNAB2	8514
ENSG00000177606	4480.73	-0.24382	0.0552814	1.19155e-06	3.17883e-05	JUN	3725
ENSG00000198830	17157.6	0.144187	0.057462	0.00563347	0.0332956	HMGN2	3151
ENSG00000116922	791.299	-0.181016	0.0781472	0.00554021	0.0329263	AIRIM	54955
ENSG00000134690	1932.84	-0.178515	0.0628786	0.00140496	0.0112817	CDCA8	55143
ENSG00000185090	402.353	0.400545	0.100113	5.37265e-07	1.57741e-05	MANEAL	149175
ENSG00000183386	424.547	-0.200244	0.0850946	0.00368147	0.0242123	FHL3	2275
ENSG00000183520	1276.21	-0.178369	0.0638817	0.0016171	0.0125775	UTP11	51118
ENSG00000185668	10.8849	0.32047	0.420242	0.00228663	0.0166658	POU3F1	5453
ENSG00000132128	1487.47	0.151089	0.0590973	0.00456387	0.0284139	LRRC41	10489
ENSG00000177551	7.42007	0.22611	0.43113	0.00276907	0.0193919	NHLH2	4808
ENSG00000143321	7990.39	-0.240671	0.0551871	1.58926e-06	4.10707e-05	HDGF	3068
ENSG00000160679	1430.31	-0.180814	0.0628183	0.00120638	0.0101107	CHTOP	26097
ENSG00000116161	3027.95	-0.157953	0.0553273	0.00177675	0.0135379	CACYBP	27101
ENSG00000163431	28.2405	0.786566	0.413864	8.77357e-05	0.00121353	LMOD1	25802
ENSG00000123685	82.7627	0.25339	0.176374	0.0092715	0.0488773	BATF3	55509
ENSG00000169174	546.583	0.856699	0.118608	1.93247e-14	3.61776e-12	PCSK9	255738
ENSG00000224837	20.1606	-0.363751	0.356796	0.00356882	0.0236647	NA	NA
ENSG00000143155	1355.32	-0.150682	0.060299	0.00536052	0.0320834	TIPRL	261726
ENSG00000117118	1579.35	-0.162005	0.0650681	0.00474094	0.0292561	SDHB	6390
ENSG00000065135	3228.4	-0.154987	0.049527	0.000772368	0.00707456	GNAI3	2773
ENSG00000126698	3604.78	-0.201826	0.0560899	7.5709e-05	0.00108042	DNAJC8	22826
ENSG00000085491	3359.68	-0.160992	0.0665158	0.00575918	0.0338	SLC25A24	29957
ENSG00000116209	3024.3	0.202076	0.0597008	0.00016393	0.00205072	TMEM59	9528
ENSG00000162512	1413.94	0.332991	0.0713739	5.84934e-08	2.29135e-06	SDC3	9672
ENSG00000084628	11.2174	0.266262	0.365561	0.00529912	0.0317868	NKAIN1	79570
ENSG00000060688	1416.45	-0.257076	0.0646983	6.09781e-06	0.000130725	SNRNP40	9410
ENSG00000168528	939.089	0.218847	0.069674	0.000279811	0.00312845	SERINC2	347735
ENSG00000117643	135.788	0.6074	0.19161	8.4907e-06	0.000173478	MAN1C1	57134
ENSG00000182551	2855.4	0.250716	0.0621244	5.35347e-06	0.000116948	ADI1	55256
ENSG00000171865	1286.74	-0.247256	0.0742326	8.61413e-05	0.00119661	RNASEH1	246243
ENSG00000287126	103.826	0.390998	0.192479	0.000602119	0.00577031	LOC124907726	124907726
ENSG00000171863	8883.2	-0.316028	0.0723894	3.33852e-07	1.03966e-05	RPS7	6201
ENSG00000162981	66.7623	0.751592	0.239714	8.53416e-06	0.000173924	LRATD1	151354
ENSG00000084710	70.7241	0.290078	0.202829	0.00592237	0.0345451	EFR3B	22979
ENSG00000196208	157.319	0.549835	0.176055	1.02777e-05	0.000204285	GREB1	9687
ENSG00000118960	664.208	0.255252	0.101539	0.000919566	0.00815703	HS1BP3	64342
ENSG00000049323	153.601	0.807642	0.156345	4.49537e-09	2.38983e-07	LTBP1	4052
ENSG00000171055	1341.86	-0.164807	0.0613845	0.00267459	0.018845	FEZ2	9637
ENSG00000196975	1053.85	0.252361	0.0751444	7.08149e-05	0.00102713	ANXA4	307
ENSG00000115944	2165.17	-0.151976	0.0619402	0.0059472	0.0346418	COX7A2L	9167
ENSG00000213553	272.427	-0.796863	0.134182	7.37707e-11	6.05974e-09	RPLP0P6	220717
ENSG00000115363	492.202	-0.371457	0.100709	2.72078e-06	6.57725e-05	EVA1A	84141
ENSG00000115946	730.101	-0.160794	0.0706533	0.0082769	0.0448228	PNO1	56902
ENSG00000138035	1424.43	-0.260373	0.0729389	2.80428e-05	0.000471775	PNPT1	87178
ENSG00000115350	1224.77	-0.194313	0.0690924	0.00118646	0.00999057	POLE4	56655
ENSG00000176407	2291.29	-0.137998	0.0577965	0.00832854	0.0450418	KCMF1	56888
ENSG00000034510	18737.8	-0.183197	0.0769206	0.00456073	0.0284139	TMSB10	9168
ENSG00000115364	1198.12	-0.169034	0.0692543	0.00487841	0.0299323	MRPL19	9801
ENSG00000121152	1807.45	-0.203127	0.0623736	0.000251025	0.00286632	NCAPH	23397
ENSG00000152284	447.96	-0.289808	0.0991281	0.000150702	0.00190444	TCF7L1	83439
ENSG00000135972	421.919	-0.333593	0.103563	2.71347e-05	0.000461318	MRPS9	64965
ENSG00000071082	7362.36	-0.259824	0.0797191	8.6451e-05	0.00119988	RPL31	6160
ENSG00000075568	1955.29	0.240212	0.0847359	0.000489127	0.004928	TMEM131	23505
ENSG00000163235	841.535	0.525468	0.0834206	1.99921e-12	2.40204e-10	TGFA	7039
ENSG00000162869	428.915	-0.207672	0.0889586	0.00338544	0.0227391	PPP1R21	129285
ENSG00000150938	12029.4	-0.317774	0.0682809	8.19992e-08	3.0702e-06	CRIM1	51232
ENSG00000163541	1288.51	-0.188126	0.0616825	0.000633105	0.00599588	SUCLG1	8802
ENSG00000172985	451.515	-0.230085	0.112429	0.00438138	0.0276845	SH3RF3	344558
ENSG00000158050	5.88124	0.192335	0.359085	0.00612548	0.0354749	DUSP2	1844
ENSG00000115091	9128.54	-0.225627	0.0502063	1.15733e-06	3.12635e-05	ACTR3	10096
ENSG00000116096	677.9	0.223012	0.0761462	0.000507333	0.00507018	SPR	6697
ENSG00000091436	5591.6	-0.148951	0.0633455	0.00803428	0.0438184	MAP3K20	51776
ENSG00000198142	668.165	0.179029	0.0791989	0.00653164	0.037251	SOWAHC	65124
ENSG00000071051	990.019	-0.329366	0.0741022	1.80778e-07	6.05922e-06	NCK2	8440
ENSG00000115641	5631.2	-0.271545	0.0605269	4.71954e-07	1.41498e-05	FHL2	2274
ENSG00000136718	1350.51	-0.292134	0.064802	2.76461e-07	8.81392e-06	IMP4	92856
ENSG00000116120	1847.26	-0.157823	0.0575929	0.00249994	0.0178986	FARSB	10056
ENSG00000186522	2987.14	-0.149772	0.0502012	0.00131648	0.0107481	SEPTIN10	151011
ENSG00000136542	82.7986	0.87843	0.241916	1.69225e-06	4.31777e-05	GALNT5	11227
ENSG00000138411	171.68	0.284063	0.141435	0.00202522	0.0151304	HECW2	57520
ENSG00000144118	2092.15	-0.164521	0.0546701	0.00101182	0.0088298	RALB	5899
ENSG00000188042	733.329	0.17696	0.0721112	0.00418909	0.0267318	ARL4C	10123
ENSG00000135632	881.501	-0.150166	0.065706	0.00932332	0.0490415	SMYD5	10322
ENSG00000115844	119.6	0.806492	0.165012	1.64338e-08	7.47414e-07	DLX2	1746
ENSG00000136732	904.22	-0.198273	0.0859935	0.00426908	0.027124	GYPC	2995
ENSG00000153107	2031.12	-0.178396	0.0610127	0.00108881	0.00936927	ANAPC1	64682
ENSG00000144452	31.9526	0.846512	0.359179	3.48293e-05	0.000563032	ABCA12	26154
ENSG00000168393	2417.23	-0.187968	0.0785655	0.0041091	0.0263887	DTYMK	1841
ENSG00000177855	24.0202	-0.345446	0.31606	0.00472216	0.0291849	NA	NA
ENSG00000184898	142.03	0.359211	0.17105	0.000661577	0.00619627	RBM43	375287
ENSG00000196141	3186.65	-0.157846	0.0522978	0.0010708	0.0092489	SPATS2L	26010
ENSG00000168918	385.601	0.718542	0.114896	8.83885e-12	9.12215e-10	INPP5D	3635
ENSG00000170745	33.9333	0.829862	0.333919	3.05808e-05	0.000508102	KCNS3	3790
ENSG00000115694	3227.19	-0.193796	0.0670535	0.000949275	0.00837902	STK25	10494
ENSG00000168385	11724.1	-0.174875	0.0489915	0.000127034	0.00165876	SEPTIN2	4735
ENSG00000162975	20.9523	0.471941	0.39369	0.00130366	0.0106651	KCNF1	3754
ENSG00000138378	23.2799	0.355254	0.33644	0.00414788	0.0265623	STAT4	6775
ENSG00000115828	244.474	0.442757	0.126832	3.40627e-06	7.91018e-05	QPCT	25797
ENSG00000144045	6.97262	0.231755	0.488013	0.00201673	0.015081	DQX1	165545
ENSG00000170396	134.788	-0.603101	0.195243	1.10634e-05	0.000217752	ZNF804A	91752
ENSG00000132300	1941.26	-0.161948	0.0569379	0.00174312	0.0133576	PTCD3	55037
ENSG00000138449	98.1689	0.523438	0.207547	7.40888e-05	0.00106313	SLC40A1	30061
ENSG00000144036	976.125	0.172844	0.074231	0.00610907	0.0354054	EXOC6B	23233
ENSG00000204128	135.178	0.412813	0.174139	0.000197646	0.00237647	C2orf72	257407
ENSG00000156966	38.1586	0.298112	0.255388	0.00765064	0.0421545	B3GNT7	93010
ENSG00000144567	2490.93	0.140891	0.056527	0.00611842	0.0354468	RETREG2	79137
ENSG00000198925	1250.28	0.15353	0.059686	0.00424194	0.0269942	ATG9A	79065
ENSG00000163053	325.555	1.18338	0.117752	1.40796e-25	2.26682e-22	SLC16A14	151473
ENSG00000115234	3180.46	-0.17918	0.0612648	0.00107371	0.00926901	SNX17	9784
ENSG00000115241	6167.2	-0.227442	0.0534416	3.28538e-06	7.66588e-05	PPM1G	5496
ENSG00000115216	2127.16	0.211682	0.0614011	0.000111145	0.00148338	NRBP1	29959
ENSG00000155438	825.933	-0.339099	0.0768193	1.76645e-07	5.96224e-06	NIFK	84365
ENSG00000211460	3408.39	-0.135439	0.0511125	0.00419527	0.02675	TSN	7247
ENSG00000138413	1195.88	0.491064	0.0751481	3.65177e-13	5.15733e-11	IDH1	3417
ENSG00000032389	707.788	-0.207242	0.0760689	0.00122737	0.0102281	EIPR1	7260
ENSG00000115594	135.305	0.29129	0.174326	0.00378038	0.0247315	IL1R1	3554
ENSG00000185414	1026.62	-0.182625	0.0659723	0.00162575	0.0126082	MRPL30	51263
ENSG00000115112	40.254	0.524754	0.321225	0.000646812	0.00610414	TFCP2L1	29842
ENSG00000138385	2231.23	-0.134874	0.0536634	0.00617098	0.0356871	SSB	6741
ENSG00000144381	14106.9	-0.171728	0.0551282	0.000653012	0.00613851	HSPD1	3329
ENSG00000197557	131.599	0.282813	0.161123	0.00355829	0.0236144	IFT70A	92104
ENSG00000079785	3071.55	-0.14773	0.0524029	0.00223721	0.0163574	DDX1	1653
ENSG00000115053	20392.4	-0.179297	0.0470698	4.7393e-05	0.000734386	NCL	4691
ENSG00000260077	13.5164	0.348281	0.387452	0.00310022	0.0212308	NA	NA
ENSG00000065911	10552.5	-0.334473	0.0627392	1.73527e-09	1.04245e-07	MTHFD2	10797
ENSG00000135929	328.123	0.526768	0.114479	2.48366e-08	1.07204e-06	CYP27A1	1593
ENSG00000163040	52.2106	0.391798	0.269557	0.0021784	0.0159862	CCDC74A	90557
ENSG00000204634	859.537	0.171242	0.0714246	0.00527238	0.0316855	TBC1D8	11138
ENSG00000123992	1191.96	0.192324	0.0692532	0.00135847	0.0110012	DNPEP	23549
ENSG00000115414	81771	-0.552336	0.0815041	1.02122e-13	1.62789e-11	FN1	2335
ENSG00000134321	27.7998	1.10773	0.430117	4.85581e-06	0.000106947	RSAD2	91543
ENSG00000138395	50.7268	1.525	0.295546	1.96926e-11	1.87604e-09	CDK15	65061
ENSG00000138092	1164.41	-0.164903	0.0635474	0.00343278	0.0229517	CENPO	79172
ENSG00000136709	1576.74	-0.14617	0.0586913	0.00578908	0.0339418	WDR33	55339
ENSG00000143947	9656.41	-0.281802	0.0659977	1.0222e-06	2.80364e-05	RPS27A	6233
ENSG00000168497	509.129	-0.353475	0.0933066	2.26687e-06	5.56352e-05	CAVIN2	8436
ENSG00000187605	1075.27	-0.191614	0.0840052	0.00506702	0.0307729	TET3	200424
ENSG00000187123	97.378	0.253697	0.16905	0.00836103	0.0451872	LYPD6	130574
ENSG00000144115	94.2581	1.01361	0.181055	4.09316e-10	2.85281e-08	THNSL2	55258
ENSG00000115963	4288.94	-0.41135	0.0668109	4.61217e-12	5.08602e-10	RND3	390
ENSG00000155760	908.325	0.479425	0.0735555	3.93061e-13	5.50285e-11	FZD7	8324
ENSG00000003137	67.4017	0.418286	0.25028	0.00117761	0.00995771	CYP26B1	56603
ENSG00000134326	23.1322	0.737045	0.448412	0.000142397	0.00181664	CMPK2	129607
ENSG00000152527	217.225	0.395908	0.145787	7.6474e-05	0.0010867	PLEKHH2	130271
ENSG00000138095	6220.19	-0.275201	0.0506252	3.34553e-09	1.85735e-07	LRPPRC	10128
ENSG00000169564	445.413	-0.194767	0.0849429	0.00467118	0.0289588	PCBP1	5093
ENSG00000233762	300.322	-0.418247	0.129747	1.09344e-05	0.00021574	RPS15P4	401019
ENSG00000071967	3743.27	0.237478	0.0653024	3.42683e-05	0.000557857	CYBRD1	79901
ENSG00000124356	1427.39	0.210095	0.0667464	0.000320177	0.00349956	STAMBP	10617
ENSG00000115170	826.497	0.192292	0.0681423	0.00119233	0.0100295	ACVR1	90
ENSG00000218175	98.5971	-0.618498	0.210336	1.7391e-05	0.000318538	NA	NA
ENSG00000127824	1464.84	0.429766	0.086832	4.58441e-09	2.42793e-07	TUBA4A	7277
ENSG00000135924	1770.82	0.188145	0.0882648	0.0075411	0.0417002	DNAJB2	3300
ENSG00000169047	1489.4	-0.359108	0.105693	9.96904e-06	0.000199629	IRS1	3667
ENSG00000084733	5077.8	-0.183055	0.0490323	6.05434e-05	0.000900877	RAB10	10890
ENSG00000135931	1078.02	0.253915	0.0809635	0.000146654	0.0018665	ARMC9	80210
ENSG00000136531	6.54939	0.391064	0.801063	0.000477287	0.00483594	SCN2A	6326
ENSG00000068024	356.044	0.252828	0.117533	0.00236608	0.0170748	HDAC4	9759
ENSG00000115738	116.985	0.377151	0.185414	0.00066918	0.00625237	ID2	3398
ENSG00000143797	2018.02	-0.21194	0.0604232	8.90208e-05	0.00122919	MBOAT2	129642
ENSG00000119820	1555.6	-0.170308	0.0580407	0.00118394	0.00998695	YIPF4	84272
ENSG00000138442	1080.92	-0.195117	0.0664046	0.000802437	0.00728187	WDR12	55759
ENSG00000116030	3069.71	-0.156377	0.0560485	0.00220043	0.0161195	SUMO1	7341
ENSG00000243943	676.37	-0.216229	0.0820369	0.00133979	0.0108888	ZNF512	84450
ENSG00000176771	202.261	0.235666	0.125632	0.00564546	0.0333181	NCKAP5	344148
ENSG00000176946	1319.01	-0.178971	0.0624315	0.00128457	0.0105473	THAP4	51078
ENSG00000064933	803.399	-0.238223	0.0804458	0.00034587	0.00372725	PMS1	5378
ENSG00000136682	329.106	0.208319	0.0983731	0.00549631	0.0327501	ZNG1B	150472
ENSG00000135624	9329.38	-0.21645	0.0529149	8.22482e-06	0.000169551	CCT7	10574
ENSG00000115468	175.354	0.283347	0.136705	0.00176282	0.0134595	EFHD1	80303
ENSG00000119777	2360.49	0.140428	0.0544475	0.00485423	0.0298294	TMEM214	54867
ENSG00000084693	1381.02	0.14665	0.0589167	0.00577752	0.0338863	AGBL5	60509
ENSG00000084774	4436.2	-0.162048	0.0505155	0.000544776	0.00534159	CAD	790
ENSG00000115194	83.2232	0.54578	0.230665	0.000108104	0.00144678	SLC30A3	7781
ENSG00000177917	1558.09	-0.197741	0.0585865	0.000182208	0.00222915	ARL6IP6	151188
ENSG00000228486	40.6894	0.450408	0.301856	0.00132142	0.0107775	C2orf92	728537
ENSG00000169554	1093.12	-0.398715	0.0824028	1.00791e-08	4.801e-07	ZEB2	9839
ENSG00000115839	3009.67	-0.204556	0.0585836	0.000107184	0.00143686	RAB3GAP1	22930
ENSG00000138356	1406.45	-0.265069	0.0666259	5.07165e-06	0.000111245	AOX1	316
ENSG00000163466	8761.71	-0.193849	0.0505488	3.44608e-05	0.000559858	ARPC2	10109
ENSG00000246575	13.4282	-0.288388	0.335324	0.00719068	0.0402185	NA	NA
ENSG00000168906	5946.41	-0.132527	0.0509005	0.00492394	0.0300741	MAT2A	4144
ENSG00000118640	425.703	0.290934	0.106806	0.000274159	0.00308022	VAMP8	8673
ENSG00000168894	976.227	-0.203066	0.0807346	0.00233123	0.0168762	RNF181	51255
ENSG00000168890	141.151	0.237965	0.136679	0.0070097	0.0394051	TMEM150A	129303
ENSG00000068912	1344.64	0.140404	0.0598129	0.0089878	0.0477412	ERLEC1	27248
ENSG00000152689	12.2634	0.399544	0.436141	0.00150553	0.0118819	RASGRP3	25780
ENSG00000123989	2070.29	0.544469	0.0771907	1.40664e-14	2.72854e-12	CHPF	79586
ENSG00000205795	24.6467	0.79836	0.418665	8.03584e-05	0.00112993	CYS1	192668
ENSG00000286481	7.2295	0.232015	0.369766	0.00505666	0.0307216	NA	NA
ENSG00000115761	1133.68	-0.223658	0.071446	0.000265208	0.00299732	NOL10	79954
ENSG00000163249	812.507	0.18772	0.0698955	0.0018989	0.0143263	CCNYL1	151195
ENSG00000197756	11673.4	-0.266333	0.0707724	1.18229e-05	0.000229017	RPL37A	6168
ENSG00000115461	61.0218	-0.971608	0.21585	7.32876e-08	2.79604e-06	IGFBP5	3488
ENSG00000144369	220.369	0.594659	0.157167	9.56833e-07	2.65146e-05	FAM171B	165215
ENSG00000198648	1074.23	-0.213667	0.0657288	0.000213181	0.00252368	STK39	27347
ENSG00000115267	361.727	0.630196	0.125369	4.83006e-09	2.54131e-07	IFIH1	64135
ENSG00000128692	123.665	-0.416752	0.17718	0.000203186	0.00243338	NA	NA
ENSG00000128683	36.999	0.577374	0.328696	0.000387668	0.00407405	GAD1	2571
ENSG00000135622	671.579	0.172767	0.0720433	0.00514631	0.0311253	SEMA4F	10505
ENSG00000187231	584.334	-0.261057	0.0880825	0.000223219	0.00261482	SESTD1	91404
ENSG00000114999	2796.28	0.126389	0.0505084	0.00691728	0.0389945	TTL	150465
ENSG00000163596	118.039	0.244214	0.154383	0.00839329	0.0452998	ICA1L	130026
ENSG00000116005	2693.67	0.314987	0.0748242	6.91403e-07	1.97019e-05	PCYOX1	51449
ENSG00000168874	360.894	0.242426	0.106591	0.00211517	0.0156156	ATOH8	84913
ENSG00000115525	180.929	0.247007	0.132012	0.00474485	0.029269	ST3GAL5	8869
ENSG00000163811	2025.08	-0.27129	0.070936	8.38355e-06	0.0001719	WDR43	23160
ENSG00000143933	13155.9	-0.152983	0.0558573	0.00266665	0.0188252	CALM2	805
ENSG00000115415	3819.37	0.254329	0.0620565	3.81609e-06	8.72714e-05	STAT1	6772
ENSG00000115128	1766.29	-0.14939	0.0554904	0.00318623	0.0216857	SF3B6	51639
ENSG00000115129	1086.82	0.500763	0.0776995	6.87308e-13	8.92392e-11	TP53I3	9540
ENSG00000214595	131.326	0.434229	0.174407	0.000119935	0.00158016	EML6	400954
ENSG00000115310	13221.4	-0.289792	0.0438985	1.81396e-12	2.24652e-10	RTN4	57142
ENSG00000068615	199.498	0.666162	0.136552	1.15618e-08	5.47486e-07	REEP1	65055
ENSG00000115561	1691.83	-0.133862	0.0566959	0.0093279	0.0490415	CHMP3	51652
ENSG00000239305	440.706	0.179091	0.0828901	0.00820708	0.0445528	RNF103	7844
ENSG00000063660	4813.72	0.218785	0.0501864	2.43063e-06	5.93825e-05	GPC1	2817
ENSG00000151694	1889.72	0.232243	0.0674952	7.79856e-05	0.00110335	ADAM17	6868
ENSG00000135919	4637.6	-0.285302	0.055324	1.23069e-08	5.77672e-07	SERPINE2	5270
ENSG00000170144	4887	-0.117849	0.0484264	0.00899205	0.047748	HNRNPA3	220988
ENSG00000260025	86.9893	-0.438744	0.213798	0.000411216	0.00427134	NA	NA
ENSG00000223960	314.378	0.273974	0.103663	0.000463301	0.00471203	CHROMR	101927027
ENSG00000222041	918.164	-0.177231	0.0688086	0.00302656	0.0208327	CYTOR	112597
ENSG00000065548	2040.79	-0.224013	0.057227	1.4882e-05	0.000279907	ZC3H15	55854
ENSG00000118263	880.866	-0.198113	0.0906121	0.00563956	0.0332956	KLF7	8609
ENSG00000162999	75.6029	0.345931	0.214028	0.00235658	0.0170368	DUSP19	142679
ENSG00000130294	6.9712	0.209536	0.359987	0.00592313	0.0345451	KIF1A	547
ENSG00000197713	1669.9	-0.155089	0.0635798	0.00593332	0.0345859	RPE	6120
ENSG00000055917	3596.28	-0.143482	0.0517486	0.00269491	0.018955	PUM2	23369
ENSG00000143727	1718.36	-0.203105	0.0649229	0.000384789	0.00405063	ACP1	52
ENSG00000152518	1100.04	0.20332	0.0764099	0.00156925	0.0122705	ZFP36L2	678
ENSG00000257702	180.571	0.414622	0.156886	8.39951e-05	0.00117389	LBX2-AS1	151534
ENSG00000155729	283.517	0.219305	0.10067	0.00396426	0.0256736	KCTD18	130535
ENSG00000011523	372.74	0.217256	0.0959121	0.00337	0.0226922	CEP68	23177
ENSG00000138443	3663.94	-0.177123	0.0562449	0.000541055	0.00531608	ABI2	10152
ENSG00000065802	2279.33	-0.197995	0.0592464	0.000203911	0.00243543	ASB1	51665
ENSG00000124831	3424.3	-0.256343	0.0565742	5.27287e-07	1.55198e-05	LRRFIP1	9208
ENSG00000138061	15746.6	1.91869	0.0891507	1.66058e-110	2.67354e-106	CYP1B1	1545
ENSG00000232973	44.5247	1.29636	0.300251	1.60052e-08	7.32056e-07	CYP1B1-AS1	285154
ENSG00000153094	305.309	0.265762	0.102612	0.000620707	0.00590626	BCL2L11	10018
ENSG00000233608	395.367	-0.208708	0.0912228	0.00371486	0.0243722	TWIST2	117581
ENSG00000227946	45.0032	0.282948	0.23004	0.00851307	0.0458396	NA	NA
ENSG00000114942	5236.03	-0.325994	0.0561871	1.34302e-10	1.02477e-08	EEF1B2	1933
ENSG00000158417	4634.63	-0.16089	0.0567943	0.00182889	0.0138761	EIF5B	9669
ENSG00000154822	20.0009	0.792985	0.480214	9.11099e-05	0.00125373	PLCL2	23228
ENSG00000070950	1190.37	-0.223281	0.0676389	0.000150766	0.00190444	RAD18	56852
ENSG00000093167	1585.45	-0.244038	0.0575406	2.53417e-06	6.16131e-05	LRRFIP2	9209
ENSG00000144642	389.111	-0.28754	0.100127	0.00018458	0.00224621	RBMS3	27303
ENSG00000088543	137.295	0.251693	0.140641	0.00517349	0.0312233	C3orf18	51161
ENSG00000068001	537.963	0.188409	0.0844511	0.00600596	0.0348957	HYAL2	8692
ENSG00000036054	1455.44	-0.196833	0.0613863	0.000330127	0.00358398	TBC1D23	55773
ENSG00000184220	1240.02	-0.262532	0.0665564	6.14826e-06	0.000131632	CMSS1	84319
ENSG00000114423	303.043	0.234192	0.1113	0.00360519	0.0238666	CBLB	868
ENSG00000144810	3784.02	-0.638207	0.0662829	1.35205e-23	1.0884e-20	COL8A1	1295
ENSG00000170017	8439.13	-0.291789	0.0634131	1.78655e-07	6.00491e-06	ALCAM	214
ENSG00000163412	79.5271	0.257315	0.175709	0.00842679	0.045451	EIF4E3	317649
ENSG00000163870	1033.58	0.199976	0.0796306	0.00248388	0.0177972	TPRA1	131601
ENSG00000144848	1838.46	-0.149347	0.0569838	0.00390218	0.0253634	ATG3	64422
ENSG00000001617	2011.9	0.272632	0.0654164	1.94051e-06	4.85128e-05	SEMA3F	6405
ENSG00000158186	338.532	0.583168	0.115627	3.53383e-09	1.94845e-07	MRAS	22808
ENSG00000158220	47.2605	0.318273	0.252982	0.00561874	0.0332824	ESYT3	83850
ENSG00000163637	112.779	0.257813	0.169135	0.00760538	0.0419625	PRICKLE2	166336
ENSG00000175792	2380.85	-0.302235	0.0572879	4.49359e-09	2.38983e-07	RUVBL1	8607
ENSG00000163590	52.6211	0.748237	0.26903	2.17502e-05	0.000385235	PPM1L	151742
ENSG00000173193	1832.19	0.400444	0.0786777	2.64917e-09	1.51785e-07	PARP14	54625
ENSG00000159685	265.016	-0.199285	0.0993953	0.00814451	0.0442689	CHCHD6	84303
ENSG00000169255	510.93	0.213949	0.0894312	0.00263168	0.0186652	B3GALNT1	8706
ENSG00000158092	576.448	-0.174394	0.0806903	0.00882914	0.047116	NCK1	4690
ENSG00000181788	818.061	-0.166516	0.0687316	0.00529865	0.0317868	SIAH2	6478
ENSG00000163584	977.484	-0.639981	0.0737274	8.22409e-20	3.78308e-17	RPL22L1	200916
ENSG00000174953	1606.66	-0.146616	0.0576233	0.00497871	0.0303511	DHX36	170506
ENSG00000138463	593.484	0.231967	0.0776963	0.000360698	0.0038612	SLC49A4	84925
ENSG00000175040	225.571	0.270572	0.130352	0.00211833	0.0156302	CHST2	9435
ENSG00000163659	1677.95	1.07466	0.103065	5.39673e-27	1.08609e-23	TIPARP	25976
ENSG00000229638	236.592	-0.534131	0.14751	1.69528e-06	4.31868e-05	RPL4P4	647276
ENSG00000114796	455.097	0.256206	0.0973155	0.000652753	0.00613851	KLHL24	54800
ENSG00000136514	15.1497	0.403766	0.429359	0.00158126	0.0123404	RTP4	64108
ENSG00000240875	92.0837	0.494953	0.226318	0.000214274	0.0025329	LINC00886	730091
ENSG00000152492	2507.82	-0.320888	0.0672426	4.30232e-08	1.74038e-06	CCDC50	152137
ENSG00000114315	295.994	0.25661	0.106985	0.00121488	0.0101555	HES1	3280
ENSG00000180611	410.327	-0.212815	0.0972381	0.00434388	0.02748	MB21D2	151963
ENSG00000237222	5.47304	3.05545	2.67598	1.19203e-05	0.000230116	LINC01968	100507391
ENSG00000181467	1130.55	0.176456	0.0701985	0.00361373	0.0238839	RAP2B	5912
ENSG00000182580	26.3517	0.612313	0.406723	0.000396554	0.00415118	EPHB3	2049
ENSG00000163751	54.536	-0.401467	0.250361	0.00152976	0.0120436	CPA3	1359
ENSG00000071794	1485.65	-0.166794	0.063343	0.00300895	0.0207292	HLTF	6596
ENSG00000242299	186.657	-0.510459	0.152128	4.70439e-06	0.000104183	RPS18P5	100131863
ENSG00000178467	877.879	0.23864	0.0722005	0.000111207	0.00148338	P4HTM	54681
ENSG00000178057	792.135	-0.206508	0.0715359	0.000773862	0.00707506	NDUFAF3	25915
ENSG00000163661	1140.01	-0.606464	0.0709347	1.93132e-19	8.6373e-17	PTX3	5806
ENSG00000151090	889.243	-0.21452	0.0797907	0.00119375	0.0100362	THRB	7068
ENSG00000169714	6705.64	-0.253093	0.0523959	1.3265e-07	4.67321e-06	CNBP	7555
ENSG00000073792	4294.21	-0.332032	0.0732711	1.14121e-07	4.10122e-06	IGF2BP2	10644
ENSG00000144840	502.922	-0.214253	0.0896116	0.00262674	0.0186466	RABL3	285282
ENSG00000175166	13855.8	-0.242118	0.0486018	7.73976e-08	2.92512e-06	PSMD2	5708
ENSG00000178038	365.478	0.668698	0.10459	2.86039e-12	3.3862e-10	ALS2CL	259173
ENSG00000114450	1615.91	-0.172752	0.0577879	0.000963582	0.00847741	GNB4	59345
ENSG00000136522	810.483	-0.165374	0.0695403	0.00603044	0.0350127	MRPL47	57129
ENSG00000185112	248.486	0.500059	0.132243	9.06801e-07	2.52586e-05	FAM43A	131583
ENSG00000134107	711.202	0.702509	0.0917507	5.25274e-16	1.28135e-13	BHLHE40	8553
ENSG00000244586	34.1369	0.328354	0.291717	0.00566254	0.0333848	WNT5A-AS1	100874008
ENSG00000114405	331.39	0.258433	0.0984699	0.00064183	0.00606424	CEP15	57415
ENSG00000168016	410.746	0.835412	0.0967931	2.74952e-19	1.16493e-16	TRANK1	9881
ENSG00000172340	1857.16	-0.341794	0.0640893	1.50544e-09	9.07777e-08	SUCLG2	8801
ENSG00000114850	7865.25	-0.217321	0.0607483	6.25096e-05	0.000923308	SSR3	6747
ENSG00000169251	1444.8	-0.228482	0.0642253	5.47514e-05	0.000829254	NMD3	51068
ENSG00000164061	62.204	0.341025	0.238253	0.00349391	0.0232542	BSN	8927
ENSG00000164062	2899.76	-0.173189	0.0551861	0.000592909	0.00570923	APEH	327
ENSG00000163536	19.4911	0.604204	0.433984	0.000416696	0.0043199	SERPINI1	5274
ENSG00000213186	914.498	-0.187177	0.0681462	0.00161101	0.0125422	TRIM59	286827
ENSG00000186432	3506.58	-0.137225	0.0550655	0.00637624	0.0366241	KPNA4	3840
ENSG00000114251	470.344	0.391673	0.103645	1.50897e-06	3.91845e-05	WNT5A	7474
ENSG00000162244	11280.8	-0.189862	0.0590089	0.000355718	0.00381804	RPL29	6159
ENSG00000088726	367.981	0.20568	0.107937	0.00887026	0.0472728	TMEM40	55287
ENSG00000144713	9134.41	-0.301133	0.0657478	1.63122e-07	5.56412e-06	RPL32	6161
ENSG00000188315	154.317	-0.228279	0.127932	0.0075757	0.0418418	C3orf62	375341
ENSG00000114346	4566.27	-0.307572	0.0500206	2.3333e-11	2.19685e-09	ECT2	1894
ENSG00000114544	828.793	-0.208001	0.0770238	0.00129564	0.0106103	SLC41A3	54946
ENSG00000221955	76.5633	0.613559	0.250232	7.04066e-05	0.00102306	SLC12A8	84561
ENSG00000168291	1620.45	-0.155403	0.0623189	0.00512179	0.0310237	PDHB	5162
ENSG00000067560	9174.63	-0.266643	0.0624241	1.39207e-06	3.65021e-05	RHOA	387
ENSG00000177646	1350.33	-0.216338	0.0750059	0.000655192	0.00615438	ACAD9	28976
ENSG00000184500	1017	0.298108	0.0851386	1.74532e-05	0.000319314	PROS1	5627
ENSG00000178700	152.314	0.392524	0.164118	0.000216315	0.00255468	DHFR2	200895
ENSG00000114812	110.258	1.28175	0.197019	3.05342e-13	4.3893e-11	VIPR1	7433
ENSG00000114853	364.039	0.209452	0.0915981	0.00367744	0.0242062	ZBTB47	92999
ENSG00000131375	1249.43	0.184952	0.0623537	0.000865645	0.00774702	CAPN7	23473
ENSG00000012171	1039.37	0.295254	0.0933467	6.20531e-05	0.000918249	SEMA3B	7869
ENSG00000114268	203.312	0.569004	0.143693	4.57749e-07	1.37752e-05	PFKFB4	5210
ENSG00000010256	4884.93	-0.149579	0.05786	0.00429742	0.0272933	UQCRC1	7384
ENSG00000225697	802.707	0.208864	0.0800676	0.00164413	0.0127385	SLC26A6	65010
ENSG00000008300	596.913	0.329038	0.0930537	8.98313e-06	0.000181923	CELSR3	1951
ENSG00000213672	1119.57	0.209086	0.0625274	0.000167819	0.00208963	NCKIPSD	51517
ENSG00000114270	961.605	0.236683	0.0678094	5.98857e-05	0.000893568	COL7A1	1294
ENSG00000163964	808.353	0.219395	0.0708418	0.000319645	0.00349611	PIGX	54965
ENSG00000144681	238.878	-0.393071	0.151485	0.000115469	0.00153008	STAC	6769
ENSG00000010322	1889.78	0.182707	0.0574663	0.000450969	0.00460698	NISCH	11188
ENSG00000114646	67.1318	0.863633	0.22991	1.19255e-06	3.17883e-05	CSPG5	10675
ENSG00000172113	613.971	-0.171383	0.0768579	0.00790434	0.0432562	NME6	10201
ENSG00000016391	8.91606	0.299618	0.432607	0.00210419	0.0155735	CHDH	55349
ENSG00000082781	2862.11	0.384193	0.0590951	6.17891e-13	8.22152e-11	ITGB5	3693
ENSG00000136068	19926	-0.228613	0.062638	3.86423e-05	0.000615371	FLNB	2317
ENSG00000068028	1409.45	-0.418076	0.0698864	1.32777e-11	1.32777e-09	RASSF1	11186
ENSG00000214706	2212.63	-0.299487	0.0793123	5.84111e-06	0.000125724	IFRD2	7866
ENSG00000152601	4882.42	-0.17329	0.0596871	0.00124875	0.0103524	MBNL1	4154
ENSG00000150995	701.132	0.561065	0.102138	2.94496e-10	2.10729e-08	ITPR1	3708
ENSG00000131389	992.07	0.219211	0.086889	0.00171827	0.0131878	SLC6A6	6533
ENSG00000206560	2664.03	-0.185971	0.0611171	0.000669509	0.00625237	ANKRD28	23243
ENSG00000168386	404.605	-0.416641	0.11188	1.54633e-06	4.00256e-05	FILIP1L	11259
ENSG00000004399	1634.97	0.169788	0.0632541	0.00250025	0.0178986	PLXND1	23129
ENSG00000179152	583.746	0.200759	0.0886535	0.0045064	0.0282088	TCAIM	285343
ENSG00000136527	4770.67	-0.116041	0.0469037	0.00818872	0.0444799	TRA2B	6434
ENSG00000144895	1843.37	-0.287531	0.0664634	7.04871e-07	1.99796e-05	EIF2A	83939
ENSG00000114686	1998.51	-0.269016	0.0568669	1.54939e-07	5.32677e-06	MRPL3	11222
ENSG00000074416	1150.49	-0.188173	0.0722956	0.00236991	0.0170929	MGLL	11343
ENSG00000173226	536.839	-0.341297	0.0931278	4.47366e-06	0.000100455	IQCB1	9657
ENSG00000091527	7432.02	-0.371098	0.0570632	7.18238e-13	9.25091e-11	CDV3	55573
ENSG00000196220	64.9049	0.620965	0.263166	8.73732e-05	0.0012113	SRGAP3	9901
ENSG00000155903	723.998	-0.195574	0.0792109	0.00298534	0.0206051	RASA2	5922
ENSG00000010318	165.871	0.24234	0.139185	0.00654366	0.0372931	PHF7	51533
ENSG00000178252	4446.04	0.189875	0.0576912	0.000276764	0.00309924	WDR6	11180
ENSG00000163931	11799.2	0.238259	0.0488257	1.40318e-07	4.88987e-06	TKT	7086
ENSG00000163507	1748.6	-0.149306	0.0587286	0.00484934	0.0298108	CIP2A	57650
ENSG00000114770	740.052	0.167527	0.0710696	0.00615933	0.0356387	ABCC5	10057
ENSG00000164081	933.872	0.228909	0.0865305	0.00103691	0.00899959	TEX264	51368
ENSG00000197548	928.563	-0.270263	0.0717789	1.08367e-05	0.000214074	ATG7	10533
ENSG00000182179	671.373	0.32017	0.096319	2.29858e-05	0.000400511	UBA7	7318
ENSG00000164078	253.386	0.272085	0.115432	0.00104124	0.00902275	MST1R	4486
ENSG00000138496	636.139	0.30785	0.104331	0.000102145	0.00137964	PARP9	83666
ENSG00000132182	2067.09	0.234036	0.068379	8.04437e-05	0.00113014	NUP210	23225
ENSG00000163520	4249.88	-0.121514	0.0482946	0.00696618	0.0392564	FBLN2	2199
ENSG00000182899	5472.92	-0.334094	0.0946623	8.51783e-06	0.000173811	RPL35A	6165
ENSG00000075711	4465.73	-0.438883	0.0613168	4.36158e-15	9.48938e-13	DLG1	1739
ENSG00000173402	6755.21	0.202726	0.0619731	0.0002405	0.0027697	DAG1	1605
ENSG00000154813	848.196	-0.261402	0.0761753	4.56739e-05	0.000712475	DPH3	285381
ENSG00000163913	552.387	0.2601	0.086987	0.000209146	0.00248323	IFT122	55764
ENSG00000188846	11057.7	-0.259254	0.0575343	5.57793e-07	1.63281e-05	RPL14	9045
ENSG00000170854	472.239	-0.209727	0.0826551	0.00195838	0.0146992	RIOX2	84864
ENSG00000184307	36.0378	0.965335	0.324249	6.18898e-06	0.000131977	ZDHHC23	254887
ENSG00000151576	789.14	-0.184514	0.0710394	0.00255012	0.0181909	QTRT2	79691
ENSG00000168028	19864.6	-0.237713	0.0738494	0.000151928	0.00191696	RPSA	3921
ENSG00000168827	1538.3	-0.184183	0.0671657	0.00171052	0.0131452	GFM1	85476
ENSG00000072756	639.357	-0.265939	0.0816707	7.76182e-05	0.00110005	TRNT1	51095
ENSG00000163728	726.152	0.251675	0.0813714	0.000176392	0.00216953	TTC14	151613
ENSG00000114416	4020.91	-0.182133	0.0580504	0.000522448	0.00517308	FXR1	8087
ENSG00000071282	206.776	-0.30599	0.143034	0.00109502	0.00941436	LMCD1	29995
ENSG00000058262	9473.37	0.185208	0.0422323	3.73374e-06	8.57535e-05	SEC61A1	29927
ENSG00000230409	61.953	-0.393041	0.248759	0.00170903	0.0131401	NA	NA
ENSG00000173950	609.7	0.484449	0.0856803	8.66799e-11	7.0128e-09	XXYLT1	152002
ENSG00000248932	14.4713	0.32579	0.365424	0.00433887	0.0274601	COPB2-DT	100507291
ENSG00000073711	601.113	-0.22397	0.0888933	0.00159105	0.0124048	PPP2R3A	5523
ENSG00000114054	1037.27	-0.168234	0.0633631	0.00277408	0.0194126	PCCB	5096
ENSG00000131368	326.401	-0.231496	0.0952816	0.00175142	0.0134084	MRPS25	64432
ENSG00000173706	6282.13	0.18629	0.0746204	0.00324101	0.0219891	HEG1	57493
ENSG00000163938	2076.22	-0.226414	0.0550228	6.17316e-06	0.000131862	GNL3	26354
ENSG00000214021	146.002	0.2725	0.147299	0.00337399	0.0227	TTLL3	26140
ENSG00000177565	2360.36	-0.150941	0.0631192	0.00707971	0.0397293	TBL1XR1	79718
ENSG00000176945	6.17734	2.83732	2.68493	1.46156e-05	0.000275217	MUC20	200958
ENSG00000184897	2585.45	-0.180072	0.0729211	0.00383681	0.0250193	H1-10	8971
ENSG00000290862	11.2338	0.262855	0.348595	0.00691188	0.0389913	NMRAL2P	344887
ENSG00000114391	6440.01	-0.178078	0.077288	0.00597775	0.0347443	RPL24	6152
ENSG00000047849	13300.4	-0.133172	0.0531839	0.00644178	0.0368737	MAP4	4134
ENSG00000196776	1767.4	0.140188	0.0584674	0.00791853	0.0432984	CD47	961
ENSG00000152952	11109.1	-0.150251	0.047631	0.000750549	0.00691295	PLOD2	5352
ENSG00000114573	1804.45	0.176297	0.0665609	0.00251289	0.0179652	ATP6V1A	523
ENSG00000144647	489.972	0.337081	0.0957497	8.42465e-06	0.000172347	POMGNT2	84892
ENSG00000013297	2166.22	-0.448392	0.0664946	8.22179e-14	1.35072e-11	CLDN11	5010
ENSG00000163704	210.481	0.223767	0.12286	0.00762921	0.0420652	PRRT3	285368
ENSG00000174748	20476.8	-0.160151	0.0589164	0.00258607	0.0183903	RPL15	6138
ENSG00000182247	502.823	-0.20466	0.084704	0.00292019	0.0202914	UBE2E2	7325
ENSG00000144746	1913.17	0.160799	0.0711395	0.00859019	0.0461623	ARL6IP5	10550
ENSG00000170266	2315.76	0.220861	0.0596891	3.68206e-05	0.000589276	GLB1	2720
ENSG00000173705	1285.43	0.221885	0.0693977	0.000219803	0.00258498	SUSD5	26032
ENSG00000178567	787.423	0.210737	0.0796802	0.00144126	0.0114967	EPM2AIP1	9852
ENSG00000144824	3986.51	-0.215876	0.0616521	8.4855e-05	0.0011818	PHLDB2	90102
ENSG00000154175	760.326	-0.754818	0.0898313	1.66607e-18	6.54237e-16	ABI3BP	25890
ENSG00000163430	22253.3	-0.151394	0.0471419	0.000611543	0.00584323	FSTL1	11167
ENSG00000293512	28.9178	-0.440308	0.327556	0.00171851	0.0131878	NA	NA
ENSG00000033867	1651.99	-0.240754	0.0689647	5.52352e-05	0.000835011	SLC4A7	9497
ENSG00000152990	1020.41	0.186809	0.0683377	0.00168234	0.012996	ADGRA3	166647
ENSG00000145147	868.563	-0.309672	0.0793552	2.87724e-06	6.87294e-05	SLIT2	9353
ENSG00000091490	1401.14	0.190417	0.0722532	0.00209064	0.0155255	SEL1L3	23231
ENSG00000249936	72.8327	-0.562049	0.235582	9.73236e-05	0.00132452	NA	NA
ENSG00000145246	1079.88	0.439901	0.0910816	8.15478e-09	4.03975e-07	ATP10D	57205
ENSG00000174808	7.2044	0.404322	0.795506	0.000445634	0.00456406	BTC	685
ENSG00000198856	1231.94	0.156591	0.0684554	0.00852549	0.0458911	OSTC	58505
ENSG00000150961	978.682	0.272987	0.0709254	7.33945e-06	0.000153461	SEC24D	9871
ENSG00000164109	1598.77	-0.190072	0.0603116	0.000441722	0.00453264	MAD2L1	4085
ENSG00000138650	82.2184	0.696704	0.228671	1.17352e-05	0.000228184	PCDH10	57575
ENSG00000164124	86.5562	0.908199	0.210996	1.75907e-07	5.94979e-06	TMEM144	55314
ENSG00000138764	601.179	0.621891	0.0876104	1.8667e-14	3.53574e-12	CCNG2	901
ENSG00000151458	1491.53	-0.228009	0.0820552	0.000723057	0.00669036	ANKRD50	57182
ENSG00000154447	1649.86	-0.27761	0.0628081	5.64856e-07	1.65049e-05	SH3RF1	57630
ENSG00000168785	1688.68	-0.221531	0.0607325	4.44581e-05	0.000695503	TSPAN5	10098
ENSG00000163644	316.203	0.244915	0.101599	0.00144593	0.0115245	PPM1K	152926
ENSG00000198498	594.811	-0.170335	0.0736337	0.00658352	0.037477	TMA16	55319
ENSG00000163110	5361.39	-0.329098	0.0660869	1.27376e-08	5.96148e-07	PDLIM5	10611
ENSG00000038295	140.597	-0.332081	0.162855	0.00102515	0.00892824	TLL1	7092
ENSG00000173320	32.206	0.473873	0.342856	0.00126959	0.0104662	STOX2	56977
ENSG00000138698	1450.98	-0.29526	0.0662325	3.27959e-07	1.02726e-05	RAP1GDS1	5910
ENSG00000248774	16.8632	-0.29374	0.325387	0.00747041	0.041388	NA	NA
ENSG00000164104	6786.25	-0.135874	0.0542219	0.00623107	0.0359958	HMGB2	3148
ENSG00000109805	3848.96	-0.209111	0.0508636	8.56848e-06	0.000174403	NCAPG	64151
ENSG00000151014	525.767	-0.238946	0.107225	0.00250529	0.0179267	NOCT	25819
ENSG00000047315	3779.57	-0.146045	0.0571523	0.00486417	0.0298791	POLR2B	5431
ENSG00000138741	11.6438	0.38847	0.444623	0.00144173	0.0114967	TRPC3	7222
ENSG00000163682	9185.11	-0.309629	0.0608489	1.05406e-08	5.00601e-07	RPL9	6133
ENSG00000128050	7498.38	-0.251845	0.0495834	3.82162e-08	1.56959e-06	PAICS	10606
ENSG00000196159	528.656	0.661319	0.120678	5.55949e-10	3.72949e-08	FAT4	79633
ENSG00000134851	2354	-0.126925	0.0516125	0.00773251	0.0425037	TMEM165	55858
ENSG00000243199	84.5729	-0.329075	0.234497	0.00410121	0.026359	RPL6P10	642828
ENSG00000285458	7.44961	3.27519	2.56579	9.00714e-06	0.00018218	C4orf36	132989
ENSG00000109685	4873.2	-0.214429	0.0573187	3.53242e-05	0.000569288	NSD2	7468
ENSG00000138744	247.553	0.280359	0.11915	0.000921028	0.0081655	NAAA	27163
ENSG00000090316	1171.57	-0.221679	0.0664753	0.000138218	0.00177457	MAEA	10296
ENSG00000170801	12.1474	0.257996	0.334662	0.00853227	0.0459123	HTRA3	94031
ENSG00000138646	321.916	0.666523	0.123197	8.25856e-10	5.33987e-08	HERC5	51191
ENSG00000138758	5944.9	-0.181673	0.0530423	0.000195802	0.00235606	SEPTIN11	55752
ENSG00000150627	105.368	0.269348	0.166573	0.00554518	0.0329437	WDR17	116966
ENSG00000256043	81.9587	0.374062	0.208659	0.00124936	0.0103524	CTSO	1519
ENSG00000170522	791.894	0.236762	0.0930959	0.00118541	0.00998695	ELOVL6	79071
ENSG00000138660	609.709	-0.191433	0.084141	0.00515273	0.0311525	AP1AR	55435
ENSG00000173083	1290.42	0.154053	0.0597219	0.00413163	0.0264911	HPSE	10855
ENSG00000109511	25.3659	0.356256	0.332166	0.00414933	0.0265623	ANXA10	11199
ENSG00000137628	664.546	0.548836	0.120591	3.33392e-08	1.40021e-06	DDX60	55601
ENSG00000153132	639.119	0.249104	0.0900401	0.000506871	0.00506871	CLGN	1047
ENSG00000121895	776.131	0.788691	0.0860649	2.24512e-21	1.29095e-18	TMEM156	80008
ENSG00000109534	596.738	-0.205658	0.0905452	0.00407385	0.0262356	GAR1	54433
ENSG00000137460	449.1	0.213551	0.0961827	0.00399096	0.025805	FHDC1	85462
ENSG00000109475	3276.76	-0.263524	0.0698908	1.21578e-05	0.00023442	RPL34	6164
ENSG00000205208	1396.14	-0.200922	0.0596555	0.000177288	0.00217888	C4orf46	201725
ENSG00000118777	243.979	0.647837	0.161864	4.57154e-07	1.37752e-05	ABCG2	9429
ENSG00000138772	2715.69	-0.36928	0.0626089	3.57875e-11	3.16582e-09	ANXA3	306
ENSG00000138759	186.761	0.520936	0.159248	6.31154e-06	0.000134235	FRAS1	80144
ENSG00000138821	385.871	0.430543	0.105992	3.32527e-07	1.03753e-05	SLC39A8	64116
ENSG00000109323	367.719	0.529095	0.114579	2.31138e-08	1.01399e-06	MANBA	4126
ENSG00000109332	6222.23	-0.132599	0.0514872	0.00532541	0.0318999	UBE2D3	7323
ENSG00000085871	309.857	0.363232	0.111436	1.59187e-05	0.000295947	MGST2	4258
ENSG00000164022	1252.53	-0.210933	0.0632815	0.000168608	0.00209279	AIMP1	9255
ENSG00000128059	1065.91	-0.195182	0.0650178	0.000657976	0.00617332	PPAT	5471
ENSG00000180801	748.696	-0.25843	0.0761919	5.58412e-05	0.000841801	ARSJ	79642
ENSG00000125089	40.1833	0.3058	0.25973	0.00697106	0.0392702	SH3TC1	54436
ENSG00000109501	598.038	0.282204	0.082474	3.15957e-05	0.000522031	WFS1	7466
ENSG00000109790	2981.84	0.163928	0.0555807	0.00123138	0.0102456	KLHL5	51088
ENSG00000013810	2011.36	-0.167429	0.0587704	0.00159808	0.0124475	TACC3	10460
ENSG00000157404	90.708	0.482132	0.214212	0.00019023	0.00230279	KIT	3815
ENSG00000013288	867.44	0.213133	0.072089	0.000557063	0.00543516	MAN2B2	23324
ENSG00000181381	921.539	0.177319	0.0732016	0.00451666	0.0282401	DDX60L	91351
ENSG00000035928	2841.47	-0.146841	0.0539106	0.00299558	0.0206636	RFC1	5981
ENSG00000138642	318.085	0.641467	0.123166	2.06425e-09	1.20415e-07	HERC6	55008
ENSG00000145293	1595.06	-0.286815	0.0589942	5.50907e-08	2.17392e-06	ENOPH1	58478
ENSG00000138778	2270.25	-0.200642	0.080886	0.00265902	0.0187929	CENPE	1062
ENSG00000145220	398.992	-0.253243	0.0944062	0.000598561	0.00575677	LYAR	55646
ENSG00000163956	1314	0.191547	0.0646776	0.000791515	0.00721188	LRPAP1	4043
ENSG00000145476	163.568	0.70106	0.159591	1.10097e-07	3.98329e-06	CYP4V2	285440
ENSG00000174720	511.275	-0.189327	0.0827122	0.00516559	0.0312068	LARP7	51574
ENSG00000181982	127.023	0.411959	0.195414	0.000420134	0.00435274	CCDC149	91050
ENSG00000138760	5540.06	0.232667	0.0539928	2.34676e-06	5.74207e-05	SCARB2	950
ENSG00000174130	66.0439	0.442327	0.25452	0.000869054	0.00776458	TLR6	10333
ENSG00000168310	695.097	0.25193	0.0769687	9.6053e-05	0.00131166	IRF2	3660
ENSG00000145335	88.3311	0.481398	0.215228	0.000198521	0.00238521	SNCA	6622
ENSG00000187653	149.496	-0.88226	0.14386	2.53821e-11	2.37043e-09	NA	NA
ENSG00000124882	177.712	0.525041	0.151082	2.96395e-06	7.04867e-05	EREG	2069
ENSG00000109321	234.684	0.338212	0.143525	0.000409725	0.0042586	AREG	374
ENSG00000052802	1127.57	0.445108	0.102776	9.155e-08	3.36173e-06	MSMO1	6307
ENSG00000109472	1323.29	0.235712	0.0653112	3.93443e-05	0.000625315	CPE	1363
ENSG00000127415	130.326	0.452287	0.180481	0.000103226	0.00139075	IDUA	3425
ENSG00000169851	120.421	0.889822	0.169287	3.01047e-09	1.6947e-07	PCDH7	5099
ENSG00000164342	353.87	0.676052	0.107049	4.8697e-12	5.26235e-10	TLR3	7098
ENSG00000169299	1813.03	-0.2113	0.0592745	7.29352e-05	0.0010522	PGM2	55276
ENSG00000163071	258.779	0.460896	0.133768	3.76717e-06	8.62752e-05	SPATA18	132671
ENSG00000071127	10049.9	-0.298629	0.0571622	6.42224e-09	3.30345e-07	WDR1	9948
ENSG00000164161	423.006	-0.568848	0.095949	2.54711e-11	2.37043e-09	HHIP	64399
ENSG00000164163	3713.69	-0.253551	0.0624191	4.52238e-06	0.000101266	ABCE1	6059
ENSG00000164164	2166.17	-0.170841	0.0597557	0.00147869	0.0117333	OTUD4	54726
ENSG00000249673	196.197	0.390605	0.154047	0.000141876	0.00181286	NA	NA
ENSG00000269893	299.585	-0.665263	0.123999	1.03897e-09	6.50873e-08	SNHG8	100093630
ENSG00000109220	613.206	-0.20634	0.0862906	0.00301728	0.0207777	CHIC2	26511
ENSG00000145216	584.466	-0.186033	0.0794637	0.00481229	0.0295943	FIP1L1	81608
ENSG00000138668	6271.89	-0.250694	0.0588676	2.05031e-06	5.08628e-05	HNRNPD	3184
ENSG00000164070	1688.26	0.31782	0.0724413	2.92052e-07	9.25599e-06	HSPA4L	22824
ENSG00000142731	1198.43	-0.151976	0.0648721	0.00790415	0.0432562	PLK4	10733
ENSG00000145439	316.324	0.22215	0.101306	0.00365021	0.0240687	CBR4	84869
ENSG00000080493	132.328	0.254869	0.146586	0.0054335	0.0324447	SLC4A4	8671
ENSG00000291203	100.24	-0.492307	0.200089	9.91996e-05	0.00134664	NA	NA
ENSG00000174749	309.143	-0.205353	0.100917	0.0068958	0.0389416	FAM241A	132720
ENSG00000171566	2088.37	-0.224554	0.0576924	1.61204e-05	0.000299352	PLRG1	5356
ENSG00000138685	4245.14	-0.268306	0.0871812	0.000135244	0.00174613	FGF2	2247
ENSG00000068078	143.758	0.303181	0.162596	0.0021756	0.0159796	FGFR3	2261
ENSG00000163683	572.311	0.419749	0.0956273	7.89842e-08	2.97114e-06	SMIM14	201895
ENSG00000078177	422.34	0.206313	0.109426	0.00911678	0.0482069	N4BP2	55728
ENSG00000109519	657.419	-0.182146	0.0723153	0.00326582	0.0221295	GRPEL1	80273
ENSG00000109255	43.0342	0.358648	0.274891	0.00359704	0.0238224	NMU	10874
ENSG00000154556	268.475	-0.443329	0.131242	5.26748e-06	0.000115226	SORBS2	8470
ENSG00000109452	1405.19	-0.286881	0.0769542	9.02212e-06	0.000182254	INPP4B	8821
ENSG00000109794	29.1787	0.715584	0.369236	0.000133983	0.00173263	FAM149A	25854
ENSG00000138675	539.323	-0.356129	0.093089	1.87036e-06	4.72727e-05	FGF5	2250
ENSG00000164134	2451.48	-0.156306	0.0688962	0.00895723	0.0476046	NAA15	80155
ENSG00000151247	1352.65	-0.203324	0.0619233	0.000228291	0.00266147	EIF4E	1977
ENSG00000164024	2030.67	-0.204636	0.0566017	6.77276e-05	0.000989487	METAP1	23173
ENSG00000163697	2247.89	-0.165092	0.0619718	0.00282604	0.0197137	APBB2	323
ENSG00000109133	1974.44	-0.142241	0.0550491	0.00469562	0.0290544	TMEM33	55161
ENSG00000145425	9400.29	-0.22271	0.079467	0.000743475	0.0068635	RPS3A	6189
ENSG00000145431	1863.26	-0.189274	0.0561424	0.000211378	0.00250788	PDGFC	56034
ENSG00000196656	137.272	-0.285199	0.187826	0.00540415	0.0323205	NA	NA
ENSG00000184985	43.7413	0.655944	0.31786	0.000148883	0.0018889	SORCS2	57537
ENSG00000124279	284.385	-0.266687	0.108484	0.000874204	0.00780626	FASTKD3	79072
ENSG00000133398	1144.41	-0.177145	0.0696331	0.00329996	0.0223222	MED10	84246
ENSG00000124275	1200.66	-0.255699	0.070945	2.70382e-05	0.000460165	MTRR	4552
ENSG00000164294	1438.76	0.196089	0.0589551	0.000222266	0.00261012	GPX8	493869
ENSG00000112964	21.2788	0.290583	0.307587	0.00843586	0.0454847	GHR	2690
ENSG00000039560	5794.06	-0.302237	0.0616261	3.20137e-08	1.35788e-06	RAI14	26064
ENSG00000038427	159.94	1.03514	0.154957	5.75661e-13	7.78836e-11	VCAN	1462
ENSG00000113273	1076.46	0.417848	0.0780181	5.39291e-10	3.64814e-08	ARSB	411
ENSG00000123219	1026.28	-0.233801	0.0704824	0.000117065	0.00154868	CENPK	64105
ENSG00000164171	851.916	0.290149	0.111961	0.000409666	0.0042586	ITGA2	3673
ENSG00000164300	723.513	0.181194	0.0752687	0.00441611	0.0278058	SERINC5	256987
ENSG00000152495	16.3679	0.481467	0.428013	0.00104126	0.00902275	CAMK4	814
ENSG00000067113	167.766	0.268548	0.138592	0.00296879	0.020562	PLPP1	8611
ENSG00000157107	935.128	0.190785	0.0761155	0.00293469	0.0203742	FCHO2	115548
ENSG00000155324	583.437	0.254805	0.0823034	0.00016454	0.00205516	GRAMD2B	65983
ENSG00000113369	350.625	1.6717	0.124291	1.6921e-46	6.81072e-43	ARRDC3	57561
ENSG00000164176	6335.03	-0.177983	0.0586917	0.000780124	0.00712422	EDIL3	10085
ENSG00000170549	253.619	0.216526	0.106948	0.00579898	0.0339875	IRX1	79192
ENSG00000184838	107.468	-0.495512	0.197095	8.3388e-05	0.00116642	PRR16	51334
ENSG00000112972	819.5	0.161042	0.0708994	0.00833639	0.0450691	HMGCS1	3157
ENSG00000131711	12688.7	-0.226154	0.0828244	0.000859135	0.00769304	MAP1B	4131
ENSG00000176788	5605.87	-0.249364	0.060872	4.25483e-06	9.59423e-05	BASP1	10409
ENSG00000064652	826.456	-0.414015	0.08827	1.89544e-08	8.45334e-07	SNX24	28966
ENSG00000164221	307.031	-0.365429	0.116258	2.37125e-05	0.000409625	CCDC112	153733
ENSG00000113552	2084.73	0.19774	0.077017	0.00222484	0.0162744	GNPDA1	10007
ENSG00000158458	42.5248	0.416796	0.290567	0.00184894	0.0140085	NRG2	9542
ENSG00000228716	5288.2	-0.159725	0.0539579	0.00125659	0.0104016	DHFR	1719
ENSG00000145819	1151.69	-0.169979	0.0780707	0.0091174	0.0482069	ARHGAP26	23092
ENSG00000113578	481.828	-0.54413	0.0961873	1.07222e-10	8.37995e-09	FGF1	2246
ENSG00000113580	4233.55	0.187666	0.0630693	0.000806061	0.00728305	NR3C1	2908
ENSG00000183111	78.529	0.287049	0.191718	0.00548378	0.0326996	ARHGEF37	389337
ENSG00000123213	771.782	-0.191842	0.0808694	0.00405215	0.0261272	NLN	57486
ENSG00000013561	1234.72	0.176424	0.067077	0.00264007	0.0187083	RNF14	9604
ENSG00000039319	1668.45	0.17108	0.0667807	0.00344227	0.022977	ZFYVE16	9765
ENSG00000164574	2469.89	0.190373	0.0597485	0.000391824	0.00411237	GALNT10	55568
ENSG00000198055	2326.93	-0.23824	0.0592772	7.36483e-06	0.000153593	GRK6	2870
ENSG00000113716	2567.29	0.145589	0.0552988	0.00394348	0.0255598	HMGXB3	22993
ENSG00000113721	979.223	0.202338	0.0743468	0.00134694	0.0109306	PDGFRB	5159
ENSG00000164307	2460.54	0.228921	0.0583339	1.30359e-05	0.000248377	ERAP1	51752
ENSG00000066230	54.0793	0.408427	0.261514	0.00157824	0.0123288	SLC9A3	6550
ENSG00000225138	308.831	0.557509	0.124561	4.83884e-08	1.93794e-06	NA	NA
ENSG00000281398	349.321	-0.657753	0.121974	8.66628e-10	5.50581e-08	SNHG4	724102
ENSG00000228672	114.142	-0.248373	0.165435	0.00899888	0.0477662	PROB1	389333
ENSG00000215218	23.9569	1.1645	0.45057	3.27194e-06	7.64561e-05	UBE2QL1	134111
ENSG00000037474	3337.96	-0.213312	0.0521905	8.8215e-06	0.0001791	NSUN2	54888
ENSG00000186687	732.78	-0.214167	0.0822124	0.00151122	0.0119151	LYRM7	90624
ENSG00000113356	260.53	-0.348354	0.122152	7.94385e-05	0.00111797	POLR3G	10622
ENSG00000170271	229.081	0.607347	0.138507	8.51009e-08	3.16538e-06	FAXDC2	10826
ENSG00000113407	10329.2	-0.273165	0.048241	9.61706e-10	6.04823e-08	TARS1	6897
ENSG00000185641	224.353	-0.275646	0.125135	0.00144925	0.0115338	NA	NA
ENSG00000113013	13250.8	-0.372744	0.0521968	8.00294e-15	1.65189e-12	HSPA9	3313
ENSG00000164338	825.146	-0.218071	0.0710706	0.000358915	0.00384467	UTP15	84135
ENSG00000113621	1063.87	0.386983	0.0784718	6.98199e-09	3.54606e-07	TXNDC15	79770
ENSG00000181163	23608.7	-0.305256	0.0586193	6.1096e-09	3.15271e-07	NPM1	4869
ENSG00000164182	391.058	-0.210318	0.0888045	0.00297683	0.0205872	NDUFAF2	91942
ENSG00000168671	41.3981	0.499295	0.327871	0.000900184	0.0080144	UGT3A2	167127
ENSG00000145604	2754.12	0.182818	0.0514133	0.000119436	0.00157488	SKP2	6502
ENSG00000169252	283.568	0.340474	0.114213	5.70333e-05	0.000856563	ADRB2	154
ENSG00000158985	1546.06	-0.153619	0.0576682	0.00328252	0.0222239	CDC42SE2	56990
ENSG00000072682	2887.69	0.231005	0.0522379	1.4548e-06	3.78388e-05	P4HA2	8974
ENSG00000113161	1472.86	0.205527	0.0670793	0.000454527	0.00463744	HMGCR	3156
ENSG00000183876	316.106	0.366423	0.132286	8.45128e-05	0.00117806	ARSI	340075
ENSG00000070814	5495.36	-0.18553	0.0537927	0.000169682	0.00210307	TCOF1	6949
ENSG00000164587	9478.71	-0.291609	0.0705496	1.52637e-06	3.95725e-05	RPS14	6208
ENSG00000079215	242.485	0.733777	0.122518	4.5753e-11	3.91821e-09	SLC1A3	6507
ENSG00000125347	648.231	0.266888	0.0851145	0.000114683	0.00152218	IRF1	3659
ENSG00000184349	168.843	0.340309	0.154041	0.000600805	0.00576801	EFNA5	1946
ENSG00000186468	3406.08	-0.263431	0.0728491	2.21502e-05	0.000389747	RPS23	6228
ENSG00000113312	2047.26	-0.172109	0.056555	0.000819723	0.00738531	TTC1	7265
ENSG00000145632	3435.86	-0.437336	0.063301	2.62107e-14	4.85048e-12	PLK2	10769
ENSG00000154153	54.9031	0.347684	0.254229	0.00364097	0.0240343	RETREG1	54463
ENSG00000240184	821.934	0.383626	0.0895758	1.77456e-07	5.97707e-06	PCDHGC3	5098
ENSG00000145730	5064.28	0.172177	0.052842	0.000401666	0.00419651	PAM	5066
ENSG00000214944	1683.58	-0.268678	0.0680829	5.3814e-06	0.000117399	ARHGEF28	64283
ENSG00000146063	1145.74	0.176018	0.0665992	0.0025638	0.0182561	TRIM41	90933
ENSG00000204628	24849.7	-0.286213	0.0559649	1.51418e-08	6.96523e-07	RACK1	10399
ENSG00000160867	68.691	0.443883	0.253972	0.000841941	0.00755588	FGFR4	2264
ENSG00000028310	2035.24	-0.207047	0.0564714	5.35697e-05	0.000817379	BRD9	65980
ENSG00000071539	4008.48	-0.244611	0.0496499	9.73846e-08	3.54727e-06	TRIP13	9319
ENSG00000113504	705.337	0.481878	0.0828432	3.30691e-11	2.99108e-09	SLC12A7	10723
ENSG00000145743	421.887	0.584632	0.10233	9.84064e-11	7.8823e-09	FBXL17	64839
ENSG00000132563	534.721	0.27035	0.0983772	0.000363548	0.00388064	REEP2	51308
ENSG00000145741	9448.35	-0.280946	0.0617668	2.88861e-07	9.17289e-06	BTF3	689
ENSG00000069020	168.354	0.487969	0.175007	3.60372e-05	0.000577313	MAST4	375449
ENSG00000113758	4996.15	-0.277325	0.0541259	1.74758e-08	7.86792e-07	DBN1	1627
ENSG00000175471	145.265	0.288001	0.151348	0.00243074	0.0174554	MCTP1	79772
ENSG00000153404	69.1404	0.541235	0.26097	0.000236191	0.00272984	PLEKHG4B	153478
ENSG00000155850	2183.34	0.428396	0.0849494	2.81685e-09	1.6082e-07	SLC26A2	1836
ENSG00000188818	45.5309	0.618795	0.302799	0.00018287	0.00223385	ZDHHC11	79844
ENSG00000112852	4.8936	1.64005	2.31094	4.44949e-05	0.000695503	PCDHB2	56133
ENSG00000113209	26.9696	0.441016	0.349323	0.00179528	0.0136552	PCDHB5	26167
ENSG00000120327	36.3779	0.299401	0.260625	0.00765663	0.042173	PCDHB14	56122
ENSG00000273841	2131.9	-0.150168	0.057096	0.00376539	0.0246534	TAF9	6880
ENSG00000164220	90.1989	0.289286	0.188114	0.00497318	0.0303403	F2RL2	2151
ENSG00000037241	1228.65	-0.250219	0.0668603	1.7743e-05	0.00032388	RPL26L1	51121
ENSG00000153006	606.487	-0.220137	0.0851602	0.00143327	0.0114576	SREK1IP1	285672
ENSG00000113719	4509.48	-0.161689	0.0471845	0.00025478	0.00290506	ERGIC1	57222
ENSG00000049192	185.243	-0.761235	0.150289	6.63494e-09	3.39119e-07	ADAMTS6	11174
ENSG00000031003	1792.57	-0.270929	0.0796676	4.23645e-05	0.000666734	FAM13B	51306
ENSG00000164346	2133.27	-0.18228	0.0596884	0.000683814	0.00637488	NSA2	10412
ENSG00000155506	9750.52	-0.190063	0.0541915	0.000128135	0.00167042	LARP1	23367
ENSG00000248323	44.5779	0.640861	0.299263	0.000135486	0.00174645	LUCAT1	100505994
ENSG00000250320	256.364	-0.332086	0.116732	0.000100467	0.00136155	EDIL3-DT	105379057
ENSG00000153071	1661.44	-0.205141	0.0679324	0.000526306	0.00520167	DAB2	1601
ENSG00000131187	106.123	0.349349	0.19478	0.0015518	0.0121754	F12	2161
ENSG00000040275	2617.67	-0.226933	0.0608867	2.96418e-05	0.000494031	SPDL1	54908
ENSG00000204767	644.727	-0.192922	0.0811789	0.00393797	0.0255445	INSYN2B	100131897
ENSG00000132356	3616.92	-0.13332	0.0562638	0.00917841	0.04845	PRKAA1	5562
ENSG00000145592	8920.83	-0.260687	0.0932601	0.00037636	0.00397598	RPL37	6167
ENSG00000226221	80.0255	-0.654745	0.231474	2.30784e-05	0.000400823	RPL26P19	441073
ENSG00000119048	1350.06	-0.188981	0.0600788	0.000458207	0.00466908	UBE2B	7320
ENSG00000237190	1057.71	-0.253863	0.0692215	2.20536e-05	0.000388896	CDKN2AIPNL	91368
ENSG00000134057	5941.73	-0.174557	0.0727099	0.00497595	0.0303457	CCNB1	891
ENSG00000122203	2456.46	-0.282703	0.0783815	1.56803e-05	0.000291852	KIAA1191	57179
ENSG00000048162	617.516	-0.272268	0.0775613	2.76509e-05	0.000466157	NOP16	51491
ENSG00000087206	939.995	-0.246925	0.0738083	8.23666e-05	0.00115313	UIMC1	51720
ENSG00000145911	23.147	0.29694	0.300913	0.00807417	0.0439763	N4BP3	23138
ENSG00000197451	7264.15	-0.144998	0.0503232	0.00190967	0.0144008	HNRNPAB	3182
ENSG00000175309	592.403	-0.319997	0.0832776	3.06305e-06	7.22037e-05	PHYKPL	85007
ENSG00000145912	1043.55	-0.205035	0.0681518	0.000546278	0.00535306	NHP2	55651
ENSG00000211445	871.008	0.489977	0.074614	2.9339e-13	4.25548e-11	GPX3	2878
ENSG00000196743	1218.36	0.337221	0.0944472	6.9172e-06	0.000145388	GM2A	2760
ENSG00000196923	3706.29	-0.231339	0.0530884	1.93797e-06	4.85128e-05	PDLIM7	9260
ENSG00000113460	1717.83	-0.206909	0.0556901	4.44921e-05	0.000695503	BRIX1	55299
ENSG00000145703	18.4131	0.279432	0.319296	0.00873146	0.0467032	IQGAP2	10788
ENSG00000184584	754.42	0.807112	0.0863235	4.1116e-22	2.54603e-19	STING1	340061
ENSG00000171604	927.278	0.408875	0.0763555	5.75825e-10	3.8468e-08	CXXC5	51523
ENSG00000131508	3668.32	-0.204281	0.0511827	1.54043e-05	0.000287714	UBE2D2	7322
ENSG00000164291	576.611	-0.199816	0.0834062	0.00334126	0.0225553	ARSK	153642
ENSG00000145569	215.981	0.398305	0.132599	2.81894e-05	0.000473746	OTULINL	54491
ENSG00000055163	1082.25	0.23213	0.0728414	0.000188063	0.0022817	CYFIP2	26999
ENSG00000234284	76.3235	0.28384	0.208072	0.00705233	0.0396171	ZNF879	345462
ENSG00000068796	1409.26	-0.226859	0.065427	7.84895e-05	0.00110849	KIF2A	3796
ENSG00000164362	240.777	-0.270137	0.115881	0.00114891	0.0097627	TERT	7015
ENSG00000286388	231.389	0.431862	0.154643	4.5922e-05	0.000713502	NA	NA
ENSG00000224032	164.576	-0.289118	0.137349	0.00150253	0.0118698	NA	NA
ENSG00000150753	10002.9	-0.29489	0.0506519	2.31087e-10	1.69886e-08	CCT5	22948
ENSG00000164237	973.255	0.223597	0.0708398	0.000243877	0.00279859	CMBL	134147
ENSG00000113583	3156.12	0.147169	0.0520021	0.00217849	0.0159862	C5orf15	56951
ENSG00000213585	6231.78	-0.186475	0.0511562	8.08445e-05	0.00113478	VDAC1	7416
ENSG00000174136	1072.36	-0.198623	0.063991	0.000449252	0.00459236	RGMB	285704
ENSG00000246763	87.8714	-0.361546	0.20291	0.00142631	0.0114076	RGMB-AS1	503569
ENSG00000113140	16671.1	0.156008	0.04815	0.00052581	0.00519996	SPARC	6678
ENSG00000138829	10891.1	-0.227394	0.0776888	0.000470497	0.00477617	FBN2	2201
ENSG00000113649	2510.61	-0.141896	0.0555459	0.00511117	0.030971	TCERG1	10915
ENSG00000146021	95.3335	0.887993	0.190578	4.49465e-08	1.81363e-06	KLHL3	26249
ENSG00000164308	2315.34	0.162473	0.0658879	0.00501524	0.0305507	ERAP2	64167
ENSG00000169045	10803.8	-0.113298	0.045966	0.0085859	0.0461623	HNRNPH1	3187
ENSG00000161013	6549.43	0.252394	0.0550885	4.51138e-07	1.36529e-05	MGAT4B	11282
ENSG00000161011	6867.97	0.442625	0.0902523	5.50225e-09	2.85762e-07	SQSTM1	8878
ENSG00000171617	4420.41	-0.238015	0.0706189	8.96786e-05	0.00123721	ENC1	8507
ENSG00000049860	5397.56	0.233022	0.0743265	0.000219294	0.00258088	HEXB	3074
ENSG00000164329	999.415	-0.175587	0.0645345	0.00207185	0.0154212	TENT2	167153
ENSG00000120705	7372.54	-0.198874	0.0493338	1.42505e-05	0.000269288	ETF1	2107
ENSG00000133706	6687.38	-0.302046	0.0494514	3.41226e-11	3.06913e-09	LARS1	51520
ENSG00000157510	904.024	-0.320241	0.0750157	4.80442e-07	1.43776e-05	AFAP1L1	134265
ENSG00000164284	1684.52	-0.205843	0.0709205	0.000746699	0.00688615	GRPEL2	134266
ENSG00000145882	492.782	0.236471	0.0855549	0.000645433	0.00609471	PCYOX1L	78991
ENSG00000145860	3328.34	-0.237324	0.0730775	0.000138934	0.00178234	RNF145	153830
ENSG00000113645	2652.67	-0.208641	0.0644194	0.000242524	0.00278704	WWC1	23286
ENSG00000120708	27650.5	-0.338615	0.0568158	4.02947e-11	3.48787e-09	TGFBI	7045
ENSG00000134480	877.445	-0.332898	0.0777196	3.59768e-07	1.10751e-05	CCNH	902
ENSG00000270504	274.442	0.209144	0.0994269	0.00558551	0.0331344	NA	NA
ENSG00000124802	422.274	-0.389645	0.103586	1.65516e-06	4.24736e-05	EEF1E1	9521
ENSG00000165097	606.082	0.210205	0.0772272	0.00117337	0.00993235	KDM1B	221656
ENSG00000124795	12646.3	-0.12694	0.0526033	0.00873651	0.0467146	DEK	7913
ENSG00000272142	58.3644	0.309231	0.229998	0.00548934	0.0327206	LYRM4-AS1	100129461
ENSG00000204713	1670.13	-0.1569	0.0548285	0.00176384	0.0134595	TRIM27	5987
ENSG00000078401	168.765	-1.04256	0.140244	2.79771e-15	6.25598e-13	EDN1	1906
ENSG00000124766	502.342	0.311645	0.0907616	1.76791e-05	0.000323081	SOX4	6659
ENSG00000153046	1176.35	-0.289775	0.0645953	3.22132e-07	1.01098e-05	CDYL	9425
ENSG00000124784	619.218	-0.189883	0.0784246	0.00370593	0.0243334	RIOK1	83732
ENSG00000212802	340.242	-0.259464	0.13683	0.00371476	0.0243722	RPL15P3	653232
ENSG00000112149	250.419	0.456487	0.138813	6.96935e-06	0.000146293	CD83	9308
ENSG00000065833	841.247	0.172019	0.0722276	0.00542397	0.032403	ME1	4199
ENSG00000156535	3308.53	0.164501	0.0725461	0.00800946	0.0437126	CD109	135228
ENSG00000272398	1946.06	0.517804	0.20869	8.51307e-05	0.00118462	CD24	100133941
ENSG00000187189	1333.05	-0.205217	0.0612377	0.000174937	0.00215657	TSPYL4	23270
ENSG00000118402	233.637	0.261181	0.121896	0.00210403	0.0155735	ELOVL4	6785
ENSG00000001561	521.511	0.185643	0.0806558	0.0053259	0.0318999	ENPP4	22875
ENSG00000112773	522.457	0.281384	0.0933654	0.000130838	0.00170096	TENT5A	55603
ENSG00000111879	5.17252	0.261451	0.564541	0.00132979	0.0108184	FAM184A	79632
ENSG00000066651	515.95	-0.223369	0.0800664	0.000762387	0.00701395	TRMT11	60487
ENSG00000112339	2194.35	-0.212759	0.0601141	7.81214e-05	0.00110426	HBS1L	10767
ENSG00000095970	19.2403	0.943132	0.482582	2.77308e-05	0.000467014	TREM2	54209
ENSG00000196591	3691.67	-0.208527	0.0608677	0.000126913	0.00165852	HDAC2	3066
ENSG00000198729	30.8234	0.443611	0.368058	0.00174755	0.0133852	PPP1R14C	81706
ENSG00000111885	10.8253	0.379472	0.434053	0.00165744	0.0128292	MAN1A1	4121
ENSG00000277443	5309.98	-0.142526	0.0560178	0.00522005	0.0314296	MARCKS	4082
ENSG00000172594	81.77	0.386401	0.205942	0.000925777	0.00819857	SMPDL3A	10924
ENSG00000146409	185.89	0.22238	0.119885	0.00733363	0.040841	SLC18B1	116843
ENSG00000146072	2015.15	-0.27568	0.0591457	1.88542e-07	6.28474e-06	TNFRSF21	27242
ENSG00000112378	1068.06	0.332301	0.0739576	1.36499e-07	4.78787e-06	PERP	64065
ENSG00000112306	7876.46	-0.264797	0.0726246	1.92253e-05	0.000347311	RPS12	6206
ENSG00000146425	1818.23	-0.179425	0.0677508	0.00239952	0.0172619	DYNLT1	6993
ENSG00000111816	13.3293	0.436212	0.441109	0.00122243	0.0101975	FRK	2444
ENSG00000198719	15.0665	0.698546	0.5183	0.000168004	0.00208983	DLL1	28514
ENSG00000112379	55.592	1.13129	0.269907	1.05171e-07	3.82223e-06	ARFGEF3	57221
ENSG00000001036	2547.16	0.188117	0.0533078	0.000121935	0.00160126	FUCA2	2519
ENSG00000119899	471.02	0.422643	0.116394	2.17524e-06	5.36315e-05	SLC17A5	26503
ENSG00000203727	15.9438	0.631857	0.480784	0.000295913	0.00327888	SAMD5	389432
ENSG00000164694	57.162	0.300163	0.240396	0.00687434	0.0388749	FNDC1	84624
ENSG00000230202	149.387	-0.531145	0.1742	1.35459e-05	0.000257788	NA	NA
ENSG00000218426	200.743	-0.44817	0.159031	3.85324e-05	0.00061423	RPL27AP6	389435
ENSG00000145982	330.969	-0.2172	0.103565	0.00491725	0.0300561	FARS2	10667
ENSG00000112294	317.759	0.361998	0.122717	4.86013e-05	0.000750222	ALDH5A1	7915
ENSG00000137198	327.895	0.431353	0.113663	1.04881e-06	2.86202e-05	GMPR	2766
ENSG00000204642	363.891	0.32134	0.115738	0.000145501	0.0018533	HLA-F	3134
ENSG00000120438	7249.51	-0.248148	0.0568593	1.34687e-06	3.54903e-05	TCP1	6950
ENSG00000146223	5317.79	-0.180931	0.0541509	0.000266355	0.00300723	RPL7L1	285855
ENSG00000112655	4477.82	0.156811	0.0483145	0.000510899	0.00509317	PTK7	5754
ENSG00000048544	1660.92	-0.179715	0.0639884	0.00151037	0.0119142	MRPS10	55173
ENSG00000130348	696.073	-0.183928	0.0707644	0.00256116	0.0182455	QRSL1	55278
ENSG00000123505	3122.99	-0.255285	0.0668221	1.17821e-05	0.000228544	AMD1	262
ENSG00000197498	1041.45	-0.279708	0.0754387	1.12497e-05	0.000220609	RPF2	84154
ENSG00000235381	21.5574	-0.725395	0.425682	0.000154015	0.00194025	NA	NA
ENSG00000085377	1269.21	0.211749	0.0599552	8.17421e-05	0.00114539	PREP	5550
ENSG00000214113	644.068	-0.207045	0.0725039	0.000841467	0.00755584	LYRM4	57128
ENSG00000112343	651.954	0.220335	0.0830627	0.00118797	0.00999804	TRIM38	10475
ENSG00000204516	1103.07	0.365191	0.0715946	3.71585e-09	2.03487e-07	MICB	4277
ENSG00000137216	1163.46	0.164802	0.0663626	0.00463892	0.028781	TMEM63B	55362
ENSG00000170734	1417.35	0.196608	0.0671114	0.000804171	0.00728187	POLH	5429
ENSG00000172432	2680.99	-0.171157	0.070271	0.00479126	0.0295131	GTPBP2	54676
ENSG00000124688	564.893	-0.214086	0.0794557	0.00118343	0.00998695	MAD2L1BP	9587
ENSG00000204394	3117.15	-0.488069	0.0612545	9.48478e-18	3.24904e-15	VARS1	7407
ENSG00000204389	1036.2	0.186067	0.0821203	0.0057577	0.0338	HSPA1A	3303
ENSG00000204388	730.566	0.359378	0.100034	4.64705e-06	0.000103197	HSPA1B	3304
ENSG00000204387	685.66	-0.415498	0.103928	4.84334e-07	1.44136e-05	SNHG32	50854
ENSG00000204386	1945.79	0.567978	0.0817987	3.63919e-14	6.36858e-12	NEU1	4758
ENSG00000236603	38.1685	-0.295215	0.261199	0.0081334	0.0442391	NA	NA
ENSG00000204592	3529.1	0.283973	0.0562008	2.19491e-08	9.68165e-07	HLA-E	3133
ENSG00000204569	2489.42	0.130115	0.0542475	0.0087984	0.0469831	PPP1R10	5514
ENSG00000204568	1499.99	-0.287571	0.0638761	3.12887e-07	9.84355e-06	MRPS18B	28973
ENSG00000082269	259.18	-0.217535	0.102749	0.00468254	0.0290069	FAM135A	57579
ENSG00000197935	69.9193	0.451284	0.245365	0.000652354	0.00613851	ZNF311	282890
ENSG00000120254	3096.12	-0.454543	0.0550733	8.07445e-19	3.3333e-16	MTHFD1L	25902
ENSG00000137203	1847.74	0.215541	0.0663806	0.00020874	0.00248024	TFAP2A	7020
ENSG00000137275	1463.18	0.147507	0.0620327	0.00764671	0.0421472	RIPK1	8737
ENSG00000225921	1523.19	-0.220061	0.0689246	0.000230722	0.00268592	NOL7	51406
ENSG00000010030	56.9716	0.858455	0.270821	6.20184e-06	0.000132076	ETV7	51513
ENSG00000112139	199.191	0.433302	0.173935	0.000120071	0.00158066	MDGA1	266727
ENSG00000221988	359.812	0.231897	0.0966241	0.00187354	0.0141681	PPT2	9374
ENSG00000137266	129.497	0.349233	0.181409	0.00113736	0.00970475	SLC22A23	63027
ENSG00000112033	1442.74	-0.221702	0.066653	0.00014232	0.00181664	PPARD	5467
ENSG00000198755	9070.25	-0.204227	0.0587217	0.000113327	0.00150665	RPL10A	4736
ENSG00000130363	437.632	0.228125	0.0913818	0.0015679	0.0122681	RSPH3	83861
ENSG00000123552	457.12	-0.244491	0.0857899	0.00043174	0.00445007	USP45	85015
ENSG00000180113	10.9038	0.335401	0.408326	0.00254697	0.0181765	TDRD6	221400
ENSG00000146070	74.487	0.859238	0.238662	1.92405e-06	4.82512e-05	PLA2G7	7941
ENSG00000186470	703.395	0.398903	0.0897126	7.05633e-08	2.70493e-06	BTN3A2	11118
ENSG00000124508	435.834	0.257365	0.091527	0.000380707	0.004014	BTN2A2	10385
ENSG00000026950	283.102	0.559253	0.123402	3.76232e-08	1.56117e-06	BTN3A1	11119
ENSG00000111801	210.276	0.458044	0.137828	6.0765e-06	0.000130442	BTN3A3	10384
ENSG00000168116	360.756	0.198999	0.0899633	0.00524211	0.0315271	KIAA1586	57691
ENSG00000186340	822.538	-0.422704	0.0814417	1.31148e-09	7.9379e-08	THBS2	7058
ENSG00000206337	747.719	0.269083	0.0743045	1.93992e-05	0.00034936	HCP5	10866
ENSG00000181472	594.472	-0.367841	0.0867532	2.6011e-07	8.34216e-06	ZBTB2	57621
ENSG00000118523	6780.64	-0.222894	0.0884542	0.00162076	0.0125998	CCN2	1490
ENSG00000244694	56.6565	0.316666	0.222532	0.00449313	0.0281476	PTCHD4	442213
ENSG00000231500	13831.5	-0.26984	0.0698801	7.43605e-06	0.000154678	RPS18	6222
ENSG00000227057	1537.53	-0.224662	0.0689965	0.000171348	0.00212045	WDR46	9277
ENSG00000197594	120.375	0.317286	0.172872	0.00196616	0.0147439	ENPP1	5167
ENSG00000131015	414.8	0.201193	0.0846715	0.00342411	0.0229051	ULBP2	80328
ENSG00000112578	1068.82	-0.301596	0.0682623	3.46956e-07	1.07217e-05	BYSL	705
ENSG00000001167	820.803	0.198771	0.0704908	0.00107784	0.00928474	NFYA	4800
ENSG00000204580	1606.55	0.418766	0.0731635	6.37404e-11	5.3449e-09	DDR1	780
ENSG00000235109	75.2081	0.582391	0.273309	0.000174581	0.00215383	ZSCAN31	64288
ENSG00000204590	2117.94	0.166029	0.0669299	0.00459207	0.0285563	GNL1	2794
ENSG00000122335	478.325	-0.238019	0.0834053	0.000481603	0.00487049	SERAC1	84947
ENSG00000231389	89.8016	0.43813	0.205966	0.000337137	0.00364779	HLA-DPA1	3113
ENSG00000092820	11331.3	-0.274419	0.0467074	2.65407e-10	1.9248e-08	EZR	7430
ENSG00000112812	43.7535	0.496031	0.305625	0.000786245	0.00716792	PRSS16	10279
ENSG00000124762	8756.59	0.218937	0.0652672	0.000135687	0.00174685	CDKN1A	1026
ENSG00000198663	2199.46	0.145766	0.053798	0.00316085	0.0215543	C6orf89	221477
ENSG00000226976	84.9404	-0.566425	0.214124	4.58921e-05	0.000713502	NA	NA
ENSG00000137193	520.493	-0.321695	0.100519	3.50113e-05	0.000565378	PIM1	5292
ENSG00000188112	901.274	-0.443229	0.0894749	4.24778e-09	2.27964e-07	C6orf132	647024
ENSG00000279453	77.8439	-0.369196	0.214618	0.00153532	0.0120696	NA	NA
ENSG00000112679	468.541	0.181448	0.085513	0.00860603	0.0462319	DUSP22	56940
ENSG00000111832	859.129	-0.194709	0.0694167	0.00120468	0.010107	RWDD1	51389
ENSG00000168394	1624.04	0.453233	0.0798944	7.66565e-11	6.23318e-09	TAP1	6890
ENSG00000124562	1997.1	-0.157321	0.0652826	0.00621717	0.0359284	SNRPC	6631
ENSG00000065060	2878.83	-0.161118	0.0695592	0.00746701	0.041388	BLTP3A	54887
ENSG00000096092	575.012	0.246893	0.0975745	0.00102152	0.00890445	TMEM14A	28978
ENSG00000112039	502.287	-0.335624	0.0926277	5.75365e-06	0.000124341	FANCE	2178
ENSG00000081087	2132.63	0.233516	0.0586849	9.53185e-06	0.000191589	OSTM1	28962
ENSG00000231925	1618.51	0.298851	0.0652457	1.70697e-07	5.81021e-06	TAPBP	6892
ENSG00000255389	9.33495	-0.502287	0.538748	0.000455131	0.00464066	NA	NA
ENSG00000056972	485.461	0.272885	0.0869572	0.000101554	0.00137281	TRAF3IP2	10758
ENSG00000130396	2865.47	-0.176263	0.0632646	0.00169821	0.0130882	AFDN	4301
ENSG00000230943	28.2725	0.325001	0.296957	0.00592417	0.0345451	LINC02541	101927686
ENSG00000230438	127.885	0.285351	0.161526	0.00336343	0.0226726	NA	NA
ENSG00000231074	752.129	-0.200977	0.079608	0.00235826	0.0170403	HCG18	414777
ENSG00000260604	130.224	0.462912	0.197083	0.000157111	0.00197616	NA	NA
ENSG00000287252	34.6211	0.28635	0.255218	0.00905505	0.047956	NA	NA
ENSG00000112167	210.719	0.227599	0.119756	0.00615295	0.0356212	SAYSD1	55776
ENSG00000186577	285.706	0.355853	0.152597	0.000361445	0.00386629	SMIM29	221491
ENSG00000137309	11648.2	-0.269174	0.0457202	2.77347e-10	1.99343e-08	HMGA1	3159
ENSG00000010818	546.496	0.279994	0.120286	0.000989091	0.00866626	HIVEP2	3097
ENSG00000291006	481.44	-0.212153	0.100942	0.00531938	0.0318846	LOC730101	730101
ENSG00000289829	11.3861	0.31478	0.389422	0.00342226	0.0229051	NA	NA
ENSG00000010810	1758.09	-0.232025	0.0580715	9.16777e-06	0.000184732	FYN	2534
ENSG00000118508	1937.88	-0.241029	0.0827714	0.000381828	0.00402319	RAB32	10981
ENSG00000118515	678.057	-0.269094	0.099207	0.000412775	0.00428477	SGK1	6446
ENSG00000168477	44.7245	0.306062	0.243182	0.00637618	0.0366241	TNXB	7148
ENSG00000156639	3341.99	-0.217487	0.0548872	1.37857e-05	0.000261733	ZFAND3	60685
ENSG00000025039	287.747	0.77564	0.108467	2.89683e-14	5.29988e-12	RRAGD	58528
ENSG00000010704	240.938	0.440069	0.129106	4.7583e-06	0.000105232	HFE	3077
ENSG00000135316	2752.85	-0.356414	0.0595726	2.57069e-11	2.37862e-09	SYNCRIP	10492
ENSG00000161896	66.5549	0.830707	0.271447	8.80761e-06	0.000179044	IP6K3	117283
ENSG00000171462	231.95	0.549494	0.141255	5.90068e-07	1.71449e-05	DLK2	65989
ENSG00000157593	1986.36	0.217899	0.0565724	2.1447e-05	0.000380923	SLC35B2	347734
ENSG00000146232	461.922	0.296332	0.0960106	7.89638e-05	0.00111324	NFKBIE	4794
ENSG00000146278	481.528	0.208911	0.0871973	0.00285159	0.0198661	PNRC1	10957
ENSG00000146281	2173.8	-0.168979	0.0578913	0.00126447	0.01044	PM20D2	135293
ENSG00000164442	3173.81	-0.329164	0.0526465	7.65313e-12	8.10628e-10	CITED2	10370
ENSG00000060762	317.174	0.200524	0.0978592	0.00728026	0.0406282	MPC1	51660
ENSG00000071242	1793.55	-0.177429	0.0631379	0.00155527	0.0121967	RPS6KA2	6196
ENSG00000233237	309.528	-0.209835	0.10503	0.00688095	0.0388986	LINC00472	79940
ENSG00000119900	5983.42	-0.201773	0.0763461	0.00169371	0.013066	OGFRL1	79627
ENSG00000080546	456.122	0.473451	0.10444	3.28946e-08	1.38639e-06	SESN1	27244
ENSG00000266680	39.7288	0.336108	0.264166	0.00462515	0.0287097	NA	NA
ENSG00000178381	254.884	-0.278277	0.125279	0.00132955	0.0108184	ZFAND2A	90637
ENSG00000003147	18.4646	0.319976	0.349699	0.00516404	0.0312068	ICA1	3382
ENSG00000164877	464.481	0.324535	0.0929035	1.13817e-05	0.000222385	MICALL2	79778
ENSG00000070882	1466.39	-0.155267	0.0660831	0.00744321	0.0413084	OSBPL3	26031
ENSG00000122550	592.11	0.228854	0.0789044	0.000496473	0.00498641	KLHL7	55975
ENSG00000105855	757.516	-0.399734	0.0812382	6.5331e-09	3.34977e-07	ITGB8	3696
ENSG00000106415	128.781	0.454809	0.190272	0.000144751	0.0018452	GLCCI1	113263
ENSG00000164742	278.133	0.230093	0.107737	0.00361015	0.0238798	ADCY1	107
ENSG00000136270	2039.55	-0.16254	0.0554546	0.0013273	0.0108091	TBRG4	9238
ENSG00000126522	533.484	-0.299395	0.0870689	2.15543e-05	0.000382186	ASL	435
ENSG00000146731	7619.15	-0.134434	0.0466465	0.00212808	0.0156877	CCT6A	908
ENSG00000146733	1978.81	-0.323827	0.0624435	4.70827e-09	2.48535e-07	PSPH	5723
ENSG00000106070	2343.72	-0.237459	0.0611387	1.30235e-05	0.000248377	GRB10	2887
ENSG00000196715	2307.44	-0.167846	0.0541292	0.000721152	0.00667656	VKORC1L1	154807
ENSG00000186472	168.35	0.705537	0.172339	3.62567e-07	1.11399e-05	PCLO	27445
ENSG00000172115	3450.1	-0.164194	0.0522599	0.000661114	0.00619554	CYCS	54205
ENSG00000127980	430.965	0.378923	0.105612	3.76012e-06	8.62363e-05	PEX1	5189
ENSG00000006715	1330.99	0.162235	0.0611694	0.00303601	0.0208888	VPS41	27072
ENSG00000106366	10517.6	-0.446867	0.0836764	5.20806e-10	3.55295e-08	SERPINE1	5054
ENSG00000242265	3962.05	0.186294	0.0632766	0.000907691	0.00806948	PEG10	23089
ENSG00000154678	1247.14	-1.04962	0.0720457	1.57797e-49	1.27027e-45	PDE1C	5137
ENSG00000280347	76.8834	-0.348861	0.249111	0.00342191	0.0229051	NA	NA
ENSG00000127920	587.553	0.396161	0.101792	8.96709e-07	2.50208e-05	GNG11	2791
ENSG00000075223	1504.06	-0.335895	0.0671431	9.98462e-09	4.7701e-07	SEMA3C	10512
ENSG00000135269	3373.41	-0.201761	0.0536019	4.01418e-05	0.00063736	TES	26136
ENSG00000105971	2278.85	-0.395033	0.069842	1.13983e-10	8.82275e-09	CAV2	858
ENSG00000106049	1283.74	-0.153424	0.0632378	0.00627207	0.0361807	HIBADH	11112
ENSG00000127955	1574.68	-0.231918	0.0685755	9.67641e-05	0.00131914	GNAI1	2770
ENSG00000146918	4445.6	-0.237797	0.0527942	8.72559e-07	2.44316e-05	NCAPG2	54892
ENSG00000106028	1722.87	-0.21701	0.0616022	7.6925e-05	0.00109214	SSBP1	6742
ENSG00000241258	1153.18	-0.161902	0.0621839	0.00349181	0.0232542	CRCP	27297
ENSG00000106615	2990.39	-0.14247	0.0552218	0.00473495	0.0292453	RHEB	6009
ENSG00000186480	490.993	0.647267	0.0951483	1.72806e-13	2.6247e-11	INSIG1	3638
ENSG00000198074	30.8219	0.681204	0.378109	0.000195515	0.00235437	AKR1B10	57016
ENSG00000283041	526.679	-0.443078	0.126499	3.24759e-06	7.59974e-05	LOC729998	729998
ENSG00000106554	2243.59	-0.141594	0.0583959	0.00726402	0.0405516	CHCHD3	54927
ENSG00000175741	132.152	-0.280698	0.151337	0.00297851	0.02059	NA	NA
ENSG00000168090	3257.67	-0.196868	0.0636552	0.000479561	0.00485593	COPS6	10980
ENSG00000166997	280.88	0.385602	0.118568	1.28602e-05	0.000246194	CNPY4	245812
ENSG00000197093	65.7521	0.342135	0.224706	0.00293591	0.0203742	GAL3ST4	79690
ENSG00000136235	1181.43	0.418461	0.0912763	3.10865e-08	1.32756e-06	GPNMB	10457
ENSG00000006652	374.568	-0.276127	0.100996	0.000342303	0.00369375	IFRD1	3475
ENSG00000106105	9361.2	-0.428702	0.0485316	5.32452e-21	2.91584e-18	GARS1	2617
ENSG00000006451	1869.91	-0.280812	0.0599906	1.53437e-07	5.2898e-06	RALA	5898
ENSG00000178234	591.963	0.26003	0.0858341	0.000184741	0.00224648	GALNT11	63917
ENSG00000198556	190.516	-0.231575	0.120018	0.00543504	0.0324447	ZNF789	285989
ENSG00000197343	1321.71	-0.218663	0.0709016	0.0003377	0.00364897	ZNF655	79027
ENSG00000177679	32.1822	0.296353	0.273053	0.00822187	0.0445998	SRRM3	222183
ENSG00000075624	124080	-0.188723	0.0563832	0.000232079	0.00269587	ACTB	60
ENSG00000075618	2880.23	0.558932	0.0600601	1.43023e-22	1.00116e-19	FSCN1	6624
ENSG00000082014	112.694	0.452041	0.197977	0.000200985	0.00241302	SMARCD3	6604
ENSG00000166448	37.6856	0.476614	0.325175	0.00113805	0.00970475	TMEM130	222865
ENSG00000058091	1297.27	-0.175101	0.066405	0.0026432	0.0187139	CDK14	5218
ENSG00000157240	417.737	0.337285	0.101942	1.87055e-05	0.000339143	FZD1	8321
ENSG00000105974	11213.3	-0.443069	0.0648191	4.35158e-14	7.53338e-12	CAV1	857
ENSG00000050344	1075.16	-0.182744	0.0645624	0.00135184	0.010959	NFE2L3	9603
ENSG00000122565	3921.31	-0.141624	0.0579262	0.00688695	0.0389189	CBX3	11335
ENSG00000106588	17.3641	-0.372163	0.351651	0.00340224	0.0228329	PSMA2	5683
ENSG00000106683	1485.42	0.174046	0.0580687	0.00092311	0.00817946	LIMK1	3984
ENSG00000085563	271.516	0.289882	0.111036	0.00038931	0.00408864	ABCB1	5243
ENSG00000136279	2550.58	-0.178343	0.0681629	0.00266368	0.0188176	DBNL	28988
ENSG00000049541	2175.28	-0.134571	0.0516439	0.00479505	0.0295221	RFC2	5982
ENSG00000106665	1656.63	0.259261	0.0712027	2.18865e-05	0.000386797	CLIP2	7461
ENSG00000122641	120.262	-0.447405	0.181549	0.000120351	0.00158305	INHBA	3624
ENSG00000106123	10.9125	0.393501	0.493371	0.000938984	0.00829728	EPHB6	2051
ENSG00000087077	3074.2	-0.16711	0.0674971	0.00457966	0.0284901	TRIP6	7205
ENSG00000128602	526.112	0.459705	0.0926523	3.92092e-09	2.11126e-07	SMO	6608
ENSG00000128591	10901.2	-0.242223	0.059667	5.74367e-06	0.000124292	FLNC	2318
ENSG00000087085	26.5027	0.30629	0.29927	0.00731897	0.0407994	ACHE	43
ENSG00000105939	1751.36	0.17926	0.0757564	0.00504272	0.0306633	ZC3HAV1	56829
ENSG00000159840	6344.46	-0.345326	0.0565779	1.45596e-11	1.44697e-09	ZYX	7791
ENSG00000106682	8725.56	-0.161279	0.0473647	0.000276814	0.00309924	EIF4H	7458
ENSG00000008277	56.2486	0.490297	0.269334	0.000546733	0.00535426	ADAM22	53616
ENSG00000127947	2273.98	-0.185338	0.0633099	0.000969601	0.00852571	PTPN12	5782
ENSG00000050327	197.279	0.251133	0.12328	0.00314142	0.0214412	ARHGEF5	7984
ENSG00000236609	129.425	0.28761	0.169658	0.00377231	0.0246887	ZNF853	54753
ENSG00000164631	768.073	-0.171787	0.0764489	0.00754523	0.0417002	ZNF12	7559
ENSG00000153993	476.289	-0.193073	0.0909494	0.00707259	0.0397032	SEMA3D	223117
ENSG00000274070	142.481	0.711877	0.179573	5.93861e-07	1.71655e-05	CASTOR2	729438
ENSG00000170379	85.7143	0.251835	0.170683	0.00892652	0.0474783	TCAF2	285966
ENSG00000106635	1639.36	-0.179341	0.05919	0.000771034	0.00706928	BCL7B	9275
ENSG00000127952	521.51	-0.39655	0.102329	9.59548e-07	2.65442e-05	STYXL1	51657
ENSG00000078967	239.398	0.254112	0.112119	0.00176302	0.0134595	UBE2D4	51619
ENSG00000106263	7357.15	-0.254208	0.0513144	6.94779e-08	2.67606e-06	EIF3B	8662
ENSG00000128564	37.893	0.307588	0.255524	0.00666999	0.0378522	VGF	7425
ENSG00000128512	817.309	-0.437418	0.0934557	1.74951e-08	7.86792e-07	DOCK4	9732
ENSG00000136261	1074.1	-0.402346	0.0735097	3.09337e-10	2.1903e-08	BZW2	28969
ENSG00000117868	4324.98	0.127863	0.0507091	0.00647322	0.0370358	ESYT2	57488
ENSG00000081803	79.8494	0.906974	0.197974	6.07173e-08	2.36695e-06	CADPS2	93664
ENSG00000105877	128.3	-0.288387	0.162666	0.00319224	0.0217131	DNAH11	8701
ENSG00000158467	600.407	0.175919	0.0815688	0.00870843	0.046642	AHCYL2	23382
ENSG00000173852	2326.45	0.166321	0.064055	0.00335153	0.0226151	DPY19L1	23333
ENSG00000033100	1291.68	0.262523	0.0697543	1.27525e-05	0.000244423	CHPF2	54480
ENSG00000157778	600.097	-0.18281	0.0756791	0.00421559	0.0268477	PSMG3	84262
ENSG00000106244	3218.66	-0.315267	0.0815342	3.01364e-06	7.13563e-05	PDAP1	11333
ENSG00000164619	276.826	-0.369879	0.115302	1.78354e-05	0.000324463	BMPER	168667
ENSG00000106628	4125.03	-0.240125	0.0644393	2.30663e-05	0.000400823	POLD2	5425
ENSG00000155660	6532.13	0.246191	0.0542548	6.30419e-07	1.80922e-05	PDIA4	9601
ENSG00000205413	1004.35	0.30638	0.0972362	5.33966e-05	0.000816416	SAMD9	54809
ENSG00000177409	699	0.271551	0.0967967	0.000299907	0.00331173	SAMD9L	219285
ENSG00000197461	270.244	0.219928	0.117768	0.00746596	0.041388	PDGFA	5154
ENSG00000128604	91.975	0.366303	0.210176	0.00149572	0.0118335	IRF5	3663
ENSG00000228649	159.298	-0.310699	0.158415	0.00158982	0.0124013	SNHG26	109729180
ENSG00000232956	361.98	-0.483546	0.113353	1.13682e-07	4.10122e-06	SNHG15	285958
ENSG00000230487	59.6692	0.306737	0.219145	0.00517608	0.0312233	PSMG3-AS1	114796
ENSG00000227053	4.81294	1.57529	2.26776	4.75739e-05	0.000736481	MUC12-AS1	102724094
ENSG00000086289	372.805	0.728274	0.102472	3.35114e-14	5.92895e-12	EPDR1	54749
ENSG00000131558	1705.66	-0.177038	0.0612927	0.00123783	0.010294	EXOC4	60412
ENSG00000164818	1344.15	-0.185732	0.0625919	0.000852152	0.00764325	DNAAF5	54919
ENSG00000136295	2980.77	0.409636	0.0645282	1.35476e-12	1.70404e-10	TTYH3	80727
ENSG00000136238	10708	-0.256536	0.0473209	5.46146e-09	2.84561e-07	RAC1	5879
ENSG00000009950	16.8966	0.350417	0.362911	0.00380098	0.0248359	MLXIPL	51085
ENSG00000106460	1096.97	0.218554	0.0776416	0.00077331	0.00707506	TMEM106B	54664
ENSG00000122545	4830.05	-0.131751	0.0535435	0.00734432	0.0408864	SEPTIN7	989
ENSG00000091127	704.882	-0.206122	0.0713149	0.000770853	0.00706928	PUS7	54517
ENSG00000122786	11477	-0.231151	0.0518447	1.2277e-06	3.26172e-05	CALD1	800
ENSG00000291139	42.9734	0.623275	0.3279	0.000236119	0.00272984	DPY19L2P2	349152
ENSG00000127948	1192.78	0.231676	0.0683017	9.38298e-05	0.00128676	POR	5447
ENSG00000005249	86.5215	0.365133	0.201201	0.00128005	0.0105259	PRKAR2B	5577
ENSG00000105849	1087.84	-0.363895	0.0747353	1.28175e-08	5.96422e-07	POLR1F	221830
ENSG00000071462	1613.74	-0.20243	0.0698224	0.000799625	0.00726932	BUD23	114049
ENSG00000136271	2294.16	-0.265085	0.0610959	1.06361e-06	2.89748e-05	DDX56	54606
ENSG00000122515	1674.95	-0.149662	0.0650049	0.00900141	0.0477662	ZMIZ2	83637
ENSG00000048052	393.552	0.206924	0.0947518	0.00486788	0.0298905	HDAC9	9734
ENSG00000106086	699.258	0.215487	0.0867152	0.00202647	0.0151327	PLEKHA8	84725
ENSG00000105993	5562.45	-0.165694	0.046981	0.000168095	0.00208983	DNAJB6	10049
ENSG00000006468	159.44	0.773798	0.155088	9.75214e-09	4.68685e-07	ETV1	2115
ENSG00000011426	9930.74	-0.224481	0.0583286	1.92423e-05	0.000347311	ANLN	54443
ENSG00000166508	7768	-0.21926	0.0572723	2.29624e-05	0.000400511	MCM7	4176
ENSG00000231721	154.275	-0.289682	0.136696	0.00144034	0.0114967	LINC-PINT	378805
ENSG00000106617	1200.12	-0.290928	0.063218	1.81404e-07	6.05934e-06	PRKAG2	51422
ENSG00000106537	164.407	0.30691	0.152332	0.00146814	0.0116669	TSPAN13	27075
ENSG00000101955	202.3	0.346047	0.136607	0.000223227	0.00261482	SRPX	8406
ENSG00000187601	138.493	0.245492	0.142883	0.00649989	0.0371225	MAGEH1	28986
ENSG00000087842	203.567	1.07393	0.127949	1.21051e-18	4.87228e-16	PIR	8544
ENSG00000102316	1602.26	0.390838	0.0667317	3.56037e-11	3.16582e-09	MAGED2	10916
ENSG00000147099	173.815	0.273616	0.130475	0.00192449	0.0145057	HDAC8	55869
ENSG00000229132	77.1011	-0.322746	0.205926	0.00325576	0.0220713	EIF4A1P10	100421533
ENSG00000158813	44.3271	0.313511	0.256944	0.00616041	0.0356387	EDA	1896
ENSG00000215105	42.6839	0.32925	0.267482	0.00518502	0.0312655	NA	NA
ENSG00000102271	231.39	-0.525706	0.14076	1.08432e-06	2.94392e-05	KLHL4	56062
ENSG00000198934	90.4586	0.405935	0.210879	0.000708517	0.00656714	MAGEE1	57692
ENSG00000179300	29.2299	-0.799499	0.371421	6.13164e-05	0.000908182	RTL3	203430
ENSG00000213740	23.8288	-0.425872	0.352345	0.00208174	0.0154665	NA	NA
ENSG00000125676	1855.11	-0.239179	0.0646548	2.60861e-05	0.00044727	THOC2	57187
ENSG00000198157	84.6608	0.287758	0.196652	0.00576069	0.0338	HMGN5	79366
ENSG00000186310	81.1343	0.572914	0.22185	5.43509e-05	0.00082474	NAP1L3	4675
ENSG00000102265	2507.49	0.205149	0.0577911	8.57322e-05	0.00119196	TIMP1	7076
ENSG00000179222	2967.45	0.470528	0.0634167	6.37147e-16	1.53106e-13	MAGED1	9500
ENSG00000130054	28.3184	0.356029	0.30864	0.00419345	0.026749	NALF2	27112
ENSG00000188153	1486.11	0.215543	0.0674604	0.000248468	0.00284316	COL4A5	1287
ENSG00000068438	1826.22	-0.15653	0.0611212	0.00421189	0.0268348	FTSJ1	24140
ENSG00000101986	581.81	0.333561	0.0855473	1.92388e-06	4.82512e-05	ABCD1	215
ENSG00000130821	1458.48	0.405992	0.0651996	3.059e-12	3.59488e-10	SLC6A8	6535
ENSG00000147274	4579.63	-0.175369	0.0667914	0.00271572	0.0190764	RBMX	27316
ENSG00000172465	318.636	0.243564	0.111441	0.00255541	0.0182206	TCEAL1	9338
ENSG00000083750	155.721	0.394392	0.164389	0.000208408	0.00247812	RRAGB	10325
ENSG00000196924	60976.2	-0.194526	0.0514082	4.17325e-05	0.000659366	FLNA	2316
ENSG00000147403	13452.6	-0.288881	0.0628202	1.92524e-07	6.37785e-06	RPL10	6134
ENSG00000072501	6027.2	-0.144437	0.0556031	0.00440899	0.0277935	SMC1A	8243
ENSG00000134602	10.9629	0.347007	0.414352	0.00229184	0.0166811	STK26	51765
ENSG00000147140	13406.4	-0.125625	0.0443298	0.00267887	0.0188637	NONO	4841
ENSG00000102230	3.83076	1.8918	2.43647	3.43249e-05	0.000558213	PCYT1B	9468
ENSG00000101868	1690.01	-0.177571	0.0610698	0.00115824	0.00981456	POLA1	5422
ENSG00000165359	113.749	0.282098	0.166925	0.00408899	0.026291	INTS6L	203522
ENSG00000022267	2505.82	-0.346534	0.063977	8.68618e-10	5.50581e-08	FHL1	2273
ENSG00000123575	2652.25	-0.158297	0.0649648	0.00572703	0.0336761	FAM199X	139231
ENSG00000102359	467.659	0.179263	0.0830902	0.00824192	0.0446784	SRPX2	27286
ENSG00000232119	770.53	-0.163188	0.0695577	0.00673855	0.0381875	MCTS1	28985
ENSG00000157600	965.216	0.236563	0.0685748	6.95542e-05	0.00101373	TMEM164	84187
ENSG00000071553	3536.87	0.177154	0.0552538	0.00044714	0.00457658	ATP6AP1	537
ENSG00000068394	592.708	-0.228489	0.0846635	0.0009005	0.0080144	GPKOW	27238
ENSG00000123130	1847.28	-0.168664	0.0578347	0.00128011	0.0105259	ACOT9	23597
ENSG00000233785	3.73742	1.72111	2.36038	4.09764e-05	0.000648692	NA	NA
ENSG00000068366	4610.91	-0.296738	0.0574996	9.41441e-09	4.55171e-07	ACSL4	2182
ENSG00000006756	275.932	0.48008	0.141656	4.40546e-06	9.91998e-05	ARSD	414
ENSG00000157399	20.5384	0.410643	0.357487	0.00238589	0.0171792	ARSL	415
ENSG00000067840	44.2748	0.492516	0.303727	0.000805628	0.00728305	PDZD4	57595
ENSG00000247746	38.3169	0.587581	0.323963	0.000332214	0.00360178	USP51	158880
ENSG00000076716	6.31027	0.232956	0.613562	0.00148222	0.0117555	GPC4	2239
ENSG00000286181	7.17457	2.23088	2.47293	2.33344e-05	0.000404832	NA	NA
ENSG00000157625	1315.77	0.19816	0.0764968	0.00207736	0.0154483	TAB3	257397
ENSG00000130741	6124.07	-0.213404	0.0502582	4.43253e-06	9.96699e-05	EIF2S3	1968
ENSG00000165704	1433.76	-0.147044	0.0641379	0.0095262	0.0499095	HPRT1	3251
ENSG00000223749	207.607	-0.790995	0.138629	2.69261e-10	1.94399e-08	NA	NA
ENSG00000184083	395.613	0.222545	0.0932453	0.00228987	0.0166743	FAM120C	54954
ENSG00000017483	873.372	-0.211607	0.0847442	0.00210485	0.0155735	SLC38A5	92745
ENSG00000102024	6961.4	-0.125041	0.0475949	0.00494844	0.0302008	PLS3	5358
ENSG00000101846	515.031	0.289157	0.0921482	7.53339e-05	0.0010762	STS	412
ENSG00000165240	318.852	0.196247	0.0968474	0.00821551	0.0445803	ATP7A	538
ENSG00000101945	543.597	-0.196335	0.0812444	0.00336569	0.0226726	SUV39H1	6839
ENSG00000102109	203.817	0.333794	0.146141	0.000528089	0.0052119	PCSK1N	27344
ENSG00000067445	12.5313	0.394656	0.4394	0.00148523	0.0117736	TRO	7216
ENSG00000067992	353.409	0.197611	0.101252	0.00932591	0.0490415	PDK3	5165
ENSG00000126947	229.693	0.337919	0.152297	0.000601347	0.00576825	ARMCX1	51309
ENSG00000102401	702.84	0.191925	0.0708983	0.00167076	0.0129199	ARMCX3	51566
ENSG00000157514	510.19	-0.370359	0.0930783	8.08869e-07	2.27671e-05	TSC22D3	1831
ENSG00000173674	2854.45	-0.157454	0.056117	0.00207158	0.0154212	EIF1AX	1964
ENSG00000102317	3685.78	-0.289291	0.065741	4.84111e-07	1.44136e-05	RBM3	5935
ENSG00000101856	2616.35	0.178241	0.0551692	0.000405117	0.00422982	PGRMC1	10857
ENSG00000131828	1877.41	-0.24707	0.0577009	1.99088e-06	4.96101e-05	PDHA1	5160
ENSG00000160211	4207.51	0.140588	0.0501081	0.00251998	0.0179998	G6PD	2539
ENSG00000230629	99.79	-0.448249	0.207974	0.000294399	0.00326659	RPS23P8	653658
ENSG00000147065	14083.8	-0.288864	0.0519871	1.25018e-09	7.65318e-08	MSN	4478
ENSG00000101935	666.795	-0.175835	0.0746248	0.00545151	0.0325192	AMMECR1	9949
ENSG00000130826	2941.1	-0.342448	0.0554971	1.0024e-11	1.02143e-09	DKC1	1736
ENSG00000102226	2188.16	0.187167	0.0549813	0.000194345	0.00234378	USP11	8237
ENSG00000203879	3569.36	-0.171236	0.0616115	0.00186311	0.0141026	GDI1	2664
ENSG00000102312	433.48	0.197012	0.0967267	0.00793533	0.0433669	PORCN	64840
ENSG00000205542	15149.6	-0.437272	0.087891	3.87668e-09	2.1015e-07	TMSB4X	7114
ENSG00000147162	4271.05	-0.237705	0.0531884	1.02881e-06	2.81697e-05	OGT	8473
ENSG00000169297	29.0223	0.485966	0.342407	0.00111813	0.00958567	NR0B1	190
ENSG00000086712	896.731	-0.226347	0.0726599	0.000265201	0.00299732	TXLNG	55787
ENSG00000156500	122.356	0.248597	0.156126	0.00773554	0.0425059	PABIR3	159091
ENSG00000102030	445.392	-0.208483	0.0945848	0.00452492	0.0282539	NAA10	8260
ENSG00000270069	53.4352	-0.27209	0.217204	0.00941526	0.0494409	NA	NA
ENSG00000102144	9999.68	-0.144596	0.0507403	0.00211263	0.0156096	PGK1	5230
ENSG00000125355	132.749	0.963699	0.154121	1.09971e-11	1.11354e-09	TMEM255A	55026
ENSG00000198034	12597.6	-0.176482	0.0602712	0.00110535	0.00948621	RPS4X	6191
ENSG00000242732	211.27	0.365884	0.132979	9.02824e-05	0.00124341	RTL5	340526
ENSG00000102172	6048.18	-0.249322	0.0560232	8.87591e-07	2.48094e-05	SMS	6611
ENSG00000215301	9029.41	-0.213144	0.0521926	8.97539e-06	0.000181923	DDX3X	1654
ENSG00000131724	2320.86	0.274658	0.0578832	1.27928e-07	4.5267e-06	IL13RA1	3597
ENSG00000101974	1201.46	-0.17762	0.0723613	0.0041401	0.0265349	ATP11C	286410
ENSG00000124313	369.646	0.599561	0.12167	6.7762e-09	3.45243e-07	IQSEC2	23096
ENSG00000147394	2560.11	-0.231865	0.056395	5.64765e-06	0.000122543	ZNF185	7739
ENSG00000101901	539.036	-0.230418	0.0900693	0.00127803	0.0105211	ALG13	79868
ENSG00000165194	9.01031	0.385442	0.525934	0.000803326	0.00728187	PCDH19	57526
ENSG00000185222	1149.11	0.256753	0.0758168	5.88166e-05	0.000880882	TCEAL9	51186
ENSG00000102393	632.106	0.249701	0.0906505	0.000519211	0.00516086	GLA	2717
ENSG00000198791	2699.84	-0.152833	0.0612694	0.00528154	0.0317168	CNOT7	29883
ENSG00000159167	706.915	0.4435	0.213104	0.00037008	0.00392768	STC1	6781
ENSG00000198042	924.773	-0.233968	0.0817969	0.000509261	0.0050839	MAK16	84549
ENSG00000167034	555.949	0.222028	0.0863556	0.00143769	0.0114815	NKX3-1	4824
ENSG00000134013	12796.9	-0.335307	0.0449799	1.4541e-15	3.34442e-13	LOXL2	4017
ENSG00000221914	2335.28	-0.163384	0.0525795	0.000748467	0.00689772	PPP2R2A	5520
ENSG00000133872	2986.85	0.142639	0.0584181	0.00686516	0.0388367	SARAF	51669
ENSG00000178538	18.9735	0.398856	0.368351	0.00255864	0.0182355	CA8	767
ENSG00000121005	68.6542	0.294835	0.205833	0.00559024	0.0331459	CRISPLD1	83690
ENSG00000104679	684.254	-0.194847	0.0845091	0.00452613	0.0282539	R3HCC1	203069
ENSG00000076641	699.069	0.203228	0.0905386	0.00452144	0.0282539	PAG1	55824
ENSG00000156103	370.418	0.314484	0.124219	0.000336838	0.003647	MMP16	4325
ENSG00000254300	149.087	-1.12296	0.149553	1.07195e-15	2.50185e-13	LINC01111	101926978
ENSG00000104356	402.89	-0.207955	0.0870508	0.00295017	0.0204467	POP1	10940
ENSG00000137571	5.7025	0.159888	0.382854	0.00562832	0.0332956	SLCO5A1	81796
ENSG00000164924	19979.2	-0.131422	0.053124	0.00711209	0.0398693	YWHAZ	7534
ENSG00000156482	4106.54	-0.260305	0.0827537	0.000125787	0.00164515	RPL30	6156
ENSG00000104361	241.893	0.323134	0.127423	0.000295265	0.00327394	NIPAL2	79815
ENSG00000133739	205.058	0.33683	0.164383	0.000949022	0.00837902	LRRCC1	85444
ENSG00000019549	277.417	0.346173	0.129775	0.00014757	0.00187519	SNAI2	6591
ENSG00000136982	496.09	0.212124	0.0830489	0.00179553	0.0136552	DSCC1	79075
ENSG00000136999	123.775	0.957919	0.221809	1.50721e-07	5.22977e-06	CCN3	4856
ENSG00000120899	717.882	-0.309009	0.0800091	3.44073e-06	7.9706e-05	PTK2B	2185
ENSG00000121039	293.208	0.445528	0.125972	2.80529e-06	6.73103e-05	RDH10	157506
ENSG00000147676	42.4639	0.316594	0.262311	0.0060463	0.0350921	MAL2	114569
ENSG00000180155	294.78	0.533809	0.118266	3.81373e-08	1.56959e-06	LYNX1	66004
ENSG00000147604	12918.9	-0.27264	0.0620378	7.04074e-07	1.99796e-05	RPL7	6129
ENSG00000172164	451.035	0.280697	0.0901393	9.52194e-05	0.00130311	SNTB1	6641
ENSG00000156802	9060.97	-0.174717	0.0528089	0.000326246	0.00354903	ATAD2	29028
ENSG00000104763	1489.49	0.220761	0.0724969	0.000368064	0.00391144	ASAH1	427
ENSG00000160948	1137.69	-0.16927	0.0759927	0.00820767	0.0445528	VPS28	51160
ENSG00000261236	3003.12	-0.464054	0.0783536	1.70952e-11	1.6481e-09	BOP1	23246
ENSG00000104419	1367.59	0.711172	0.0791303	8.59678e-21	4.19419e-18	NDRG1	10397
ENSG00000165102	1470.38	0.405378	0.0775571	1.2057e-09	7.43747e-08	HGSNAT	138050
ENSG00000181135	455.287	-0.236154	0.093228	0.00123124	0.0102456	ZNF707	286075
ENSG00000180921	1357.85	0.274331	0.0720242	8.39214e-06	0.0001719	FAM83H	286077
ENSG00000261150	186.692	0.337153	0.15789	0.000757154	0.0069698	EPPK1	83481
ENSG00000178719	3883.81	0.135007	0.0528553	0.00550908	0.0328018	GRINA	2907
ENSG00000179091	3897.28	-0.166671	0.065995	0.00404161	0.026088	CYC1	1537
ENSG00000235173	1047.98	-0.160956	0.0681871	0.00670641	0.0380321	HGH1	51236
ENSG00000227473	85.216	-0.368131	0.208468	0.00139729	0.0112263	TSSK5P	648630
ENSG00000164938	706.595	0.354768	0.0917463	1.60255e-06	4.12818e-05	TP53INP1	94241
ENSG00000120526	1454.98	-0.190234	0.0667079	0.00112837	0.00965294	NUDCD1	84955
ENSG00000070756	30656.6	-0.144325	0.05641	0.00491938	0.0300577	PABPC1	26986
ENSG00000104408	5180.77	-0.267678	0.0599961	5.74577e-07	1.67585e-05	EIF3E	3646
ENSG00000008988	10537.7	-0.17523	0.0687869	0.00336558	0.0226726	RPS20	6224
ENSG00000169499	2122.7	0.175103	0.0601064	0.00118048	0.00997149	PLEKHA2	59339
ENSG00000147687	520.897	-0.189043	0.0903171	0.00807393	0.0439763	TATDN1	83940
ENSG00000253106	29.2407	-0.309403	0.291251	0.00709737	0.0398006	NA	NA
ENSG00000147684	1919.08	-0.182653	0.075412	0.00415754	0.0265831	NDUFB9	4715
ENSG00000104687	2406.23	0.248345	0.0667546	2.00765e-05	0.000359946	GSR	2936
ENSG00000168615	10889.4	-0.174842	0.0457828	4.84729e-05	0.000748957	ADAM9	8754
ENSG00000203499	85.5804	0.696656	0.217842	7.52193e-06	0.000156262	IQANK1	642574
ENSG00000158863	754.461	0.194091	0.0749063	0.00222005	0.0162468	FHIP2B	64760
ENSG00000104365	1482.03	-0.149287	0.0601652	0.00571506	0.033618	IKBKB	3551
ENSG00000175305	702.047	0.169262	0.0739951	0.00711991	0.0398993	CCNE2	9134
ENSG00000104522	977.185	-0.169425	0.0704224	0.00530289	0.0317976	GFUS	7264
ENSG00000253669	35.9371	0.299045	0.261478	0.00771656	0.042445	NA	NA
ENSG00000161016	25440.1	-0.242782	0.0784108	0.000206768	0.00246407	RPL8	6132
ENSG00000182197	4890.67	-0.273351	0.0554128	5.13182e-08	2.05018e-06	EXT1	2131
ENSG00000205002	3.38781	1.32015	2.13984	6.59148e-05	0.000967392	AARD	441376
ENSG00000104689	471.237	0.289782	0.0977116	0.000131723	0.00170766	TNFRSF10A	8797
ENSG00000255182	31.7048	0.429536	0.34267	0.00199823	0.0149635	NA	NA
ENSG00000167700	620.721	-0.222147	0.0857748	0.00136411	0.0110252	MFSD3	113655
ENSG00000213563	582.289	0.182978	0.0851155	0.00789319	0.0432246	C8orf82	414919
ENSG00000048392	1621.66	0.344937	0.0976206	7.13782e-06	0.000149634	RRM2B	50484
ENSG00000154582	1764.76	-0.174427	0.0624484	0.00170884	0.0131401	ELOC	6921
ENSG00000104529	2680.37	-0.204753	0.0593843	0.000125145	0.00163808	EEF1D	1936
ENSG00000164920	93.0622	0.287984	0.179192	0.00444954	0.0279645	OSR2	116039
ENSG00000104231	660.36	-0.261865	0.0869792	0.00018951	0.0022958	ZFAND1	79752
ENSG00000012232	1476.68	0.200994	0.0579737	0.00012446	0.00163043	EXTL3	2137
ENSG00000169398	4519.76	-0.147049	0.0513088	0.00195639	0.0146912	PTK2	5747
ENSG00000221869	219.726	0.388531	0.13344	4.22822e-05	0.00066609	CEBPD	1052
ENSG00000183779	1215.39	-0.156096	0.064008	0.00586474	0.034298	ZNF703	80139
ENSG00000187840	3738.22	-0.373045	0.0734963	3.82924e-09	2.08985e-07	EIF4EBP1	1978
ENSG00000120885	2166.09	0.55409	0.0714738	8.34893e-17	2.44396e-14	CLU	1191
ENSG00000168077	2069.84	0.220088	0.0644377	0.000107147	0.00143686	SCARA3	51435
ENSG00000179041	594.289	-0.240179	0.0796211	0.000280449	0.00313339	RRS1	23212
ENSG00000164684	64.7343	0.798343	0.248671	6.43691e-06	0.000136361	ZNF704	619279
ENSG00000156162	1281.91	0.189575	0.0655609	0.00101186	0.0088298	DPY19L4	286148
ENSG00000253741	20.4033	0.27852	0.310694	0.00930046	0.0489979	LNCOC1	100288181
ENSG00000253661	106.941	-1.41708	0.18365	1.02859e-17	3.37965e-15	ZFHX4-AS1	100192378
ENSG00000253819	14.5648	0.326878	0.376333	0.00385085	0.0250905	NA	NA
ENSG00000104549	1898.66	0.17668	0.0592203	0.000928263	0.00821608	SQLE	6713
ENSG00000179950	4563.48	-0.199123	0.0564221	0.000102324	0.00138091	PUF60	22827
ENSG00000164983	2119.92	-0.150305	0.0608802	0.00583296	0.0341369	TMEM65	157378
ENSG00000029534	647.857	0.3752	0.097041	1.23993e-06	3.28337e-05	ANK1	286
ENSG00000104213	179.391	0.516277	0.166387	1.15444e-05	0.000224745	PDGFRL	5157
ENSG00000147526	7003.48	-0.162012	0.0637857	0.00414715	0.0265623	TACC1	6867
ENSG00000120875	3074.96	-0.178997	0.0575914	0.000602589	0.00577138	DUSP4	1846
ENSG00000136997	2170.78	-0.472366	0.0617516	1.10339e-16	3.11658e-14	MYC	4609
ENSG00000157110	841.798	-0.165032	0.0659183	0.00438377	0.0276888	RBPMS	11030
ENSG00000187735	4850.07	-0.175971	0.068856	0.00325585	0.0220713	TCEA1	6917
ENSG00000137547	853.122	-0.195057	0.0744166	0.00201378	0.0150659	MRPL15	29088
ENSG00000157168	362.225	0.205881	0.0939766	0.00488103	0.029937	NRG1	3084
ENSG00000104613	1183.72	0.185899	0.0640261	0.00103422	0.00899386	INTS10	55174
ENSG00000175445	83.4531	0.533317	0.230908	0.000131734	0.00170766	LPL	4023
ENSG00000147416	4338.07	-0.146824	0.0472596	0.00091355	0.00811261	ATP6V1B2	526
ENSG00000061337	182.041	0.277366	0.135153	0.0020182	0.0150849	LZTS1	11178
ENSG00000164930	2410.21	0.130214	0.0517778	0.00644259	0.0368737	FZD6	8323
ENSG00000154319	558.824	0.245444	0.0843654	0.000354335	0.00380828	FAM167A	83648
ENSG00000079459	2779.83	0.178325	0.0617229	0.00121198	0.0101366	FDFT1	2222
ENSG00000164741	4376.53	-0.394772	0.072782	4.38699e-10	3.04442e-08	DLC1	10395
ENSG00000275591	17.6567	0.283895	0.32013	0.00837597	0.0452375	XKR5	389610
ENSG00000253958	104.893	0.258961	0.159797	0.00635304	0.036543	CLDN23	137075
ENSG00000104626	1730.44	-0.156562	0.0564963	0.00232077	0.0168157	ERI1	90459
ENSG00000254866	3.32243	1.13744	1.99639	8.43136e-05	0.00117652	DEFB109D	503838
ENSG00000198576	33.9702	0.472013	0.342085	0.00129095	0.0105772	ARC	23237
ENSG00000120158	429.779	-0.181455	0.083518	0.0076887	0.0423207	RCL1	10171
ENSG00000122692	2073.34	-0.162207	0.0610675	0.00300358	0.020701	SMU1	55234
ENSG00000236739	8.25156	-0.211133	0.333262	0.00943034	0.0495039	NA	NA
ENSG00000164985	5143.15	-0.129607	0.0522749	0.00713647	0.0399782	PSIP1	11168
ENSG00000153714	412.119	-0.276165	0.0899096	0.000119145	0.00157233	LURAP1L	286343
ENSG00000155621	241.228	-0.26181	0.113251	0.00138501	0.0111605	C9orf85	138241
ENSG00000235448	79.0029	-0.284685	0.200489	0.006409	0.0367551	LURAP1L-AS1	101929467
ENSG00000135069	11351.2	-0.452518	0.045839	2.88103e-25	3.56805e-22	PSAT1	29968
ENSG00000135052	4355.78	0.181638	0.0467851	3.41757e-05	0.000557254	GOLM1	51280
ENSG00000168795	494.3	0.185245	0.0816753	0.00580466	0.0340084	ZBTB5	9925
ENSG00000135018	4285.46	-0.145943	0.055661	0.00404841	0.0261136	UBQLN1	29979
ENSG00000165030	629.946	-0.200728	0.0860736	0.00384243	0.0250458	NFIL3	4783
ENSG00000095209	625.676	0.245205	0.0842528	0.000354787	0.00381058	TMEM38B	55151
ENSG00000131669	808.675	0.367356	0.0978777	2.18832e-06	5.38715e-05	NINJ1	4814
ENSG00000135046	10002.3	-0.54371	0.056254	4.05103e-24	3.83656e-21	ANXA1	301
ENSG00000180447	218.874	0.733335	0.13785	1.74915e-09	1.04689e-07	GAS1	2619
ENSG00000136824	4025.19	-0.153947	0.0629041	0.0058964	0.0344402	SMC2	10592
ENSG00000136942	8694.83	-0.245693	0.0836272	0.000322959	0.00352279	RPL35	11224
ENSG00000167157	19.5288	0.293328	0.317783	0.00784338	0.043014	PRRX2	51450
ENSG00000160563	742.199	-0.192153	0.0729446	0.00203867	0.0152027	MED27	9442
ENSG00000136935	578.872	0.175014	0.0791598	0.00780992	0.0428561	GOLGA1	2800
ENSG00000165304	3853.02	-0.131554	0.0467063	0.00267175	0.018845	MELK	9833
ENSG00000148344	52.1054	0.695223	0.345858	0.000135112	0.00174583	PTGES	9536
ENSG00000136828	115.825	0.307511	0.168254	0.00224067	0.0163753	RALGPS1	9649
ENSG00000185585	479.672	0.648599	0.0982386	6.60047e-13	8.63964e-11	OLFML2A	169611
ENSG00000197958	9763.2	-0.333715	0.057738	1.31953e-10	1.01164e-08	RPL12	6136
ENSG00000136807	1151.83	-0.151494	0.0635912	0.00719508	0.0402225	CDK9	1025
ENSG00000136877	1664.06	-0.200855	0.0675749	0.00065668	0.00616475	FPGS	2356
ENSG00000167118	1572.49	-0.18748	0.0629213	0.000798266	0.00726107	URM1	81605
ENSG00000107175	1269.54	0.188151	0.0742363	0.00284693	0.0198422	CREB3	10488
ENSG00000137103	247.384	0.581942	0.144341	3.50502e-07	1.08105e-05	TMEM8B	51754
ENSG00000196196	50.5073	0.441156	0.272952	0.00112964	0.0096586	HRCT1	646962
ENSG00000171843	220.816	0.290832	0.124104	0.000802869	0.00728187	MLLT3	4300
ENSG00000056558	56.4875	0.295915	0.232565	0.00699153	0.0393442	TRAF1	7185
ENSG00000165152	912.588	0.391857	0.073896	8.93223e-10	5.63956e-08	PGAP4	84302
ENSG00000148019	1645.48	0.173236	0.0589616	0.00112302	0.00961228	CEP78	84131
ENSG00000119125	33.9299	0.382462	0.311718	0.0031222	0.0213359	GDA	9615
ENSG00000106868	532.091	0.263691	0.0836707	0.000115579	0.00153028	SUSD1	64420
ENSG00000119326	3562.36	-0.310706	0.0560739	8.50025e-10	5.45235e-08	CTNNAL1	8727
ENSG00000130720	222.35	0.643164	0.137504	2.65845e-08	1.14441e-06	FIBCD1	84929
ENSG00000107223	3057.22	-0.240033	0.0930723	0.00101463	0.00884914	EDF1	8721
ENSG00000165689	1479.74	-0.204472	0.0611998	0.000183523	0.00223823	ENTR1	10807
ENSG00000148335	717.076	-0.287291	0.0977255	0.000149504	0.00189529	NTMT1	28989
ENSG00000158122	406.264	-0.253201	0.0985382	0.000820397	0.00738725	PRXL2C	195827
ENSG00000148187	511.516	-0.263382	0.0861496	0.000158532	0.00199093	MRRF	92399
ENSG00000231991	544.605	-0.932785	0.0920837	1.86389e-25	2.72806e-22	NA	NA
ENSG00000135047	1849.02	0.280252	0.0724044	5.80387e-06	0.000125258	CTSL	1514
ENSG00000148334	1040.81	-0.379184	0.083832	5.96164e-08	2.32967e-06	PTGES2	80142
ENSG00000165283	3147.82	-0.174457	0.060883	0.0013775	0.0111223	STOML2	30968
ENSG00000178031	369.542	-0.352828	0.110148	2.22393e-05	0.000390886	ADAMTSL1	92949
ENSG00000168913	52.0501	0.379182	0.260228	0.00239696	0.0172513	ENHO	375704
ENSG00000122756	11.0236	0.329257	0.394947	0.00305948	0.0210323	CNTFR	1271
ENSG00000148297	1140.37	-0.223714	0.0670467	0.000132239	0.00171145	MED22	6837
ENSG00000148303	20069.8	-0.195255	0.0579322	0.000192936	0.00233028	RPL7A	6130
ENSG00000160326	565.741	0.167883	0.0756996	0.00857208	0.0461111	SLC2A6	11182
ENSG00000119414	2152.11	-0.197966	0.0624191	0.000363961	0.00388064	PPP6C	5537
ENSG00000136933	637.147	-0.250615	0.0784809	0.000129198	0.00168156	RABEPK	10244
ENSG00000160446	751.753	0.228349	0.0790515	0.000519292	0.00516086	ZDHHC12	84885
ENSG00000081386	320.846	-0.214244	0.0991802	0.00451385	0.0282335	ZNF510	22869
ENSG00000148219	187.718	0.316999	0.135548	0.000561044	0.0054546	ASTN2	23245
ENSG00000188747	60.899	0.274778	0.213366	0.0087254	0.0466985	NOXA1	10811
ENSG00000010438	51.5562	-0.424967	0.259787	0.0012113	0.0101365	PRSS3	5646
ENSG00000177239	1930.72	0.167533	0.0610468	0.00217237	0.0159631	MAN1B1	11253
ENSG00000106780	470.52	0.479464	0.116483	2.23163e-07	7.28787e-06	MEGF9	1955
ENSG00000164976	463.134	0.494984	0.102693	8.06587e-09	4.02045e-07	MYORG	57462
ENSG00000148154	3204.42	-0.217842	0.0724736	0.000439273	0.00451039	UGCG	7357
ENSG00000107130	2127.08	0.181581	0.0572092	0.000466888	0.00474552	NCS1	23413
ENSG00000130707	507.025	0.251522	0.101495	0.00107986	0.00929717	ASS1	445
ENSG00000119138	515.714	0.625149	0.101053	7.8419e-12	8.25194e-10	KLF9	687
ENSG00000080608	1404.19	-0.223398	0.0627755	5.9951e-05	0.000893715	PUM3	9933
ENSG00000275160	41.7632	-0.431515	0.295617	0.00159271	0.0124118	RPL7AP45	100132678
ENSG00000136813	4019.51	-0.135474	0.0550926	0.00709669	0.0398006	ECPAS	23392
ENSG00000188566	971.557	-0.171124	0.0673695	0.00364689	0.0240635	NDOR1	27158
ENSG00000196305	12704.6	-0.307371	0.05462	5.53964e-10	3.72949e-08	IARS1	3376
ENSG00000136868	2565.66	-0.213086	0.0619745	0.000112078	0.00149376	SLC31A1	1317
ENSG00000148357	27.4611	0.937473	0.389519	1.8817e-05	0.00034078	HMCN2	256158
ENSG00000198121	1371.46	-0.381043	0.077897	9.17654e-09	4.45007e-07	LPAR1	1902
ENSG00000167123	1257.57	0.296807	0.0801249	8.18057e-06	0.000168855	CERCAM	51148
ENSG00000165272	39.8129	0.326546	0.264004	0.00529381	0.0317786	AQP3	360
ENSG00000127191	821.716	-0.192393	0.0803874	0.00381133	0.0248739	TRAF2	7186
ENSG00000232434	188.144	0.434765	0.163431	6.9779e-05	0.00101485	AJM1	389813
ENSG00000119335	14264.9	-0.144787	0.0463765	0.000888143	0.00792194	SET	6418
ENSG00000106714	145.373	0.291589	0.148607	0.0020283	0.0151394	CNTNAP3	79937
ENSG00000137142	144.9	0.812573	0.154692	2.95995e-09	1.67211e-07	IGFBPL1	347252
ENSG00000204860	93.8657	0.340791	0.186425	0.00155726	0.0122004	NA	NA
ENSG00000137154	19208.6	-0.304196	0.0544736	7.61489e-10	4.94353e-08	RPS6	6194
ENSG00000177076	122.428	0.306807	0.179461	0.00290803	0.0202155	ACER2	340485
ENSG00000260912	79.0038	0.477565	0.228742	0.000303103	0.00333787	NA	NA
ENSG00000099219	644.012	0.397252	0.088198	5.42644e-08	2.14658e-06	ERMP1	79956
ENSG00000165271	1657.45	-0.203262	0.0589178	0.00012743	0.00166257	NOL6	65083
ENSG00000130713	1491.45	-0.221347	0.064015	9.00204e-05	0.00124086	EXOSC2	23404
ENSG00000119508	26.4173	0.661139	0.426308	0.00026479	0.00299732	NR4A3	8013
ENSG00000239908	5.13086	0.133023	0.429468	0.00557552	0.0330959	RN7SL75P	107063539
ENSG00000106823	60.0829	-0.803961	0.23565	3.63438e-06	8.37103e-05	ECM2	1842
ENSG00000204778	25.2286	-0.347382	0.310306	0.00462566	0.0287097	ZNG1DP	653510
ENSG00000119408	1816.76	0.175789	0.0657841	0.00237071	0.0170929	NEK6	10783
ENSG00000175854	475.804	0.210121	0.0886954	0.00298205	0.0206051	SWI5	375757
ENSG00000254876	50.8237	-0.30196	0.238178	0.00658578	0.037477	SUGT1P4-STRA6LP	100499484
ENSG00000147889	5511.59	-0.213504	0.08083	0.00138501	0.0111605	CDKN2A	1029
ENSG00000122140	986.268	-0.266987	0.0734712	1.92825e-05	0.000347647	MRPS2	51116
ENSG00000120217	372.506	-0.662299	0.115953	1.57936e-10	1.19379e-08	CD274	29126
ENSG00000197646	278.808	0.207737	0.1036	0.00703093	0.0395106	PDCD1LG2	80380
ENSG00000213694	650.034	0.176212	0.0830002	0.00934099	0.0490829	S1PR3	1903
ENSG00000070214	2842.32	0.347891	0.0685798	5.6117e-09	2.90509e-07	SLC44A1	23446
ENSG00000106948	459.818	-0.207156	0.0936464	0.00454886	0.0283533	AKNA	80709
ENSG00000095397	216.741	0.331738	0.133372	0.000304323	0.00334901	WHRN	25861
ENSG00000148180	1993.54	0.229055	0.0745268	0.00028846	0.00320733	GSN	2934
ENSG00000107164	2092.63	-0.127595	0.0536309	0.00948939	0.049769	FUBP3	8939
ENSG00000136848	1049.99	0.208943	0.0812687	0.00181631	0.0137872	DAB2IP	153090
ENSG00000157654	10039.4	-0.398664	0.0645584	4.52505e-12	5.02437e-10	PALM2AKAP2	445815
ENSG00000225756	18.323	0.58032	0.471857	0.000432583	0.00445591	DBH-AS1	138948
ENSG00000226237	30.1234	0.626859	0.36296	0.000301358	0.00332319	GAS1RR	100506834
ENSG00000204054	696.844	0.259638	0.0811792	0.000106758	0.00143353	LOC124900275	124900275
ENSG00000171889	187.406	-0.25952	0.136539	0.00367754	0.0242062	MIR31HG	554202
ENSG00000095383	1729.24	-0.135632	0.0578231	0.0095208	0.0499095	TBC1D2	55357
ENSG00000107242	4.63053	1.47082	2.21913	5.41131e-05	0.000822117	PIP5K1B	8395
ENSG00000280077	101.454	-0.402536	0.199338	0.000569607	0.00552118	NA	NA
ENSG00000126882	32.5916	0.414537	0.329238	0.00228273	0.0166524	FAM78A	286336
ENSG00000041982	7416.95	-0.328948	0.0841169	1.97795e-06	4.9372e-05	TNC	3371
ENSG00000197191	50.8416	0.802168	0.276003	1.38821e-05	0.000263253	CYSRT1	375791
ENSG00000106976	1462.98	0.287126	0.0732523	4.13538e-06	9.37741e-05	DNM1	1759
ENSG00000130635	4744.2	0.149209	0.0625605	0.00735275	0.0409051	COL5A1	1289
ENSG00000106829	1368.86	0.202886	0.0656485	0.00043674	0.00449298	TLE4	7091
ENSG00000130956	717.647	-0.176402	0.0761505	0.00595522	0.0346509	HABP4	22927
ENSG00000137076	20163.2	-0.131077	0.0533752	0.00749133	0.0414754	TLN1	7094
ENSG00000165688	1933.86	-0.153118	0.063249	0.00638319	0.036651	PMPCA	23203
ENSG00000106688	6.95232	0.196991	0.358881	0.00609523	0.0353566	SLC1A1	6505
ENSG00000123453	178.453	0.797773	0.137892	1.75856e-10	1.31078e-08	SARDH	1757
ENSG00000106991	3909.92	-0.135038	0.046192	0.00186031	0.014088	ENG	2022
ENSG00000290923	65.6431	-0.874422	0.237145	1.44454e-06	3.76328e-05	PGM5P2	595135
ENSG00000233016	693.633	-0.482462	0.110391	7.03781e-08	2.70427e-06	SNHG7	84973
ENSG00000148120	562.933	0.240511	0.0799492	0.000286008	0.00318647	AOPEP	84909
ENSG00000110328	63.7721	0.299165	0.212929	0.0055695	0.033076	GALNT18	374378
ENSG00000152219	535.123	-0.230341	0.0819752	0.000632481	0.00599349	ARL14EP	120534
ENSG00000149100	2915.21	-0.167588	0.0529643	0.000587238	0.00566479	EIF3M	10480
ENSG00000133818	3126.58	-0.300506	0.0530159	5.06739e-10	3.48653e-08	RRAS2	22800
ENSG00000166016	880.009	0.247437	0.0810039	0.000216434	0.00255468	ABTB2	25841
ENSG00000176697	507.942	-0.376191	0.114864	1.29895e-05	0.000248375	BDNF	627
ENSG00000179241	767.015	-0.38729	0.0836642	3.24397e-08	1.37081e-06	LDLRAD3	143458
ENSG00000132749	136.098	-0.282041	0.148405	0.00265078	0.0187511	TESMIN	9633
ENSG00000173227	63.7496	0.763694	0.278524	2.29365e-05	0.000400511	SYT12	91683
ENSG00000077514	1454.42	-0.143672	0.0616643	0.00904327	0.0479252	POLD3	10714
ENSG00000166025	2964.66	0.145801	0.055787	0.00415229	0.0265707	AMOTL1	154810
ENSG00000173156	413.274	0.534026	0.115873	2.44294e-08	1.05729e-06	RHOD	29984
ENSG00000110660	1137.89	-0.234975	0.065421	4.25836e-05	0.000668874	SLC35F2	54733
ENSG00000170962	19.6033	0.66818	0.452836	0.000245275	0.00281263	PDGFD	80310
ENSG00000149380	96.2205	0.264362	0.168179	0.00642145	0.0367919	P4HA3	283208
ENSG00000074201	1761.55	-0.148151	0.0640391	0.00892419	0.0474783	CLNS1A	1207
ENSG00000137642	659.988	0.469366	0.22682	0.000331646	0.00359804	SORL1	6653
ENSG00000166250	636.256	0.411545	0.123482	7.60334e-06	0.000157632	CLMP	79827
ENSG00000149557	186.052	0.328946	0.156535	0.000907117	0.00806883	FEZ1	9638
ENSG00000121621	998.037	-0.30103	0.0743238	1.81387e-06	4.60619e-05	KIF18A	81930
ENSG00000109929	757.85	0.318779	0.085994	5.43081e-06	0.000118317	SC5D	6309
ENSG00000149547	3563.96	0.192987	0.0506406	3.84255e-05	0.000613132	EI24	9538
ENSG00000110172	1267.95	-0.23979	0.0697106	6.77222e-05	0.000989487	CHORDC1	26973
ENSG00000085117	1432.31	0.159696	0.067172	0.00653914	0.0372805	CD82	3732
ENSG00000149273	20712.3	-0.253802	0.0660537	1.11179e-05	0.000218291	RPS3	6188
ENSG00000158555	506.898	0.251313	0.0904838	0.000471384	0.00478216	GDPD5	81544
ENSG00000168071	36.0342	0.509646	0.328803	0.00080849	0.00729981	CCDC88B	283234
ENSG00000162302	1823.85	-0.223682	0.0686219	0.00017242	0.00213208	RPS6KA4	8986
ENSG00000171219	116.417	0.302806	0.170566	0.00265498	0.0187726	CDC42BPG	55561
ENSG00000245571	98.762	0.253211	0.161975	0.00760122	0.0419625	FAM111A-DT	101927204
ENSG00000110042	181.923	0.706438	0.151963	3.77968e-08	1.56434e-06	DTX4	23220
ENSG00000177225	1852.55	-0.291319	0.0738247	3.40973e-06	7.91018e-05	GATD1	347862
ENSG00000177600	5444.32	-0.22351	0.0636638	7.13574e-05	0.00103346	RPLP2	6181
ENSG00000177697	4943.04	-0.245023	0.070499	5.3752e-05	0.000818739	CD151	977
ENSG00000150764	274.511	0.41161	0.137548	2.6437e-05	0.000451843	DIXDC1	85458
ENSG00000150776	876	-0.189358	0.0726427	0.00230052	0.0167216	NKAPD1	55216
ENSG00000134955	901.589	0.63075	0.0926433	1.48192e-13	2.29413e-11	SLC37A2	219855
ENSG00000181264	502.675	-0.203016	0.0879362	0.00390574	0.0253762	TLCD5	219902
ENSG00000133315	346.906	-0.361903	0.117946	3.22421e-05	0.000531317	MACROD1	28992
ENSG00000168439	5990.19	-0.21996	0.0564072	1.70409e-05	0.000313195	STIP1	10963
ENSG00000110315	624.872	0.24059	0.0847766	0.000481225	0.00486972	RNF141	50862
ENSG00000175592	3101.03	-0.159148	0.0640782	0.00500756	0.0305154	FOSL1	8061
ENSG00000174871	60.5295	0.338641	0.232955	0.00343807	0.022968	CNIH2	254263
ENSG00000174851	1091.62	-0.184549	0.0799558	0.00533818	0.0319616	YIF1A	10897
ENSG00000174791	583.597	0.225757	0.0784965	0.000565772	0.00549392	RIN1	9610
ENSG00000174684	730.068	0.441653	0.0835257	7.08158e-10	4.69191e-08	B4GAT1	11041
ENSG00000149485	4548.32	0.356182	0.0769513	4.81236e-08	1.93698e-06	FADS1	3992
ENSG00000075239	1553.4	-0.20504	0.070726	0.000764916	0.0070292	ACAT1	38
ENSG00000076043	1187.11	-0.263397	0.0751689	3.37093e-05	0.000550984	REXO2	25996
ENSG00000149573	107.215	0.643091	0.196201	5.94893e-06	0.000127874	MPZL2	10205
ENSG00000168092	3992.67	-0.211958	0.0486643	2.79328e-06	6.71222e-05	PAFAH1B2	5049
ENSG00000149591	6029.6	-0.536652	0.0700144	1.43085e-16	3.90452e-14	TAGLN	6876
ENSG00000149136	8643.35	-0.189127	0.049028	3.3846e-05	0.000552657	SSRP1	6749
ENSG00000110619	3061.5	-0.342055	0.0562563	1.78746e-11	1.71298e-09	CARS1	833
ENSG00000250508	7.58131	0.19529	0.335627	0.00887987	0.0473024	NA	NA
ENSG00000197345	707.608	-0.26785	0.0821297	7.35226e-05	0.00105878	MRPL21	219927
ENSG00000175274	1025.12	0.23125	0.107861	0.00347369	0.0231579	TP53I11	9537
ENSG00000177098	109.078	0.743697	0.179241	3.13037e-07	9.84355e-06	SCN4B	6330
ENSG00000166788	729.554	-0.207035	0.0706902	0.000675273	0.00630255	SAAL1	113174
ENSG00000162222	600.015	-0.229012	0.0781551	0.000452111	0.00461572	TTC9C	283237
ENSG00000254602	21.5866	0.543953	0.425259	0.000677236	0.00631721	MIR130AHG	123466203
ENSG00000214517	6514.81	-0.550332	0.0899973	7.34703e-12	7.83359e-10	PPME1	51400
ENSG00000166402	262.906	0.205262	0.106153	0.00846317	0.0456014	TUB	7275
ENSG00000175390	4379.12	-0.19943	0.0585086	0.000157495	0.00197945	EIF3F	8665
ENSG00000109861	1193.98	-0.180112	0.0671401	0.0021573	0.0158668	CTSC	1075
ENSG00000117984	1627.4	0.242485	0.0736163	0.000107386	0.00143836	CTSD	1509
ENSG00000149150	277.414	-0.356502	0.11506	3.09248e-05	0.000512759	SLC43A1	8501
ENSG00000156587	1190.65	0.285768	0.0848618	3.59521e-05	0.000576522	UBE2L6	9246
ENSG00000109854	673.704	0.367984	0.091044	6.32726e-07	1.81261e-05	HTATIP2	10553
ENSG00000175567	928.096	-0.665184	0.0695727	3.16622e-23	2.42744e-20	UCP2	7351
ENSG00000172757	16640.5	-0.184727	0.0602631	0.000635093	0.00601117	CFL1	1072
ENSG00000198331	176.603	-0.265315	0.132692	0.00272535	0.0191313	HYLS1	219844
ENSG00000006118	2272.25	0.171303	0.0655112	0.00296935	0.020562	TMEM132A	54972
ENSG00000110446	71.0535	0.405025	0.241546	0.00127822	0.0105211	SLC15A3	51296
ENSG00000177105	1077.17	-0.210911	0.0653125	0.000240672	0.0027697	RHOG	391
ENSG00000227097	206.672	-0.370161	0.170048	0.000485523	0.00490704	NA	NA
ENSG00000182272	391.525	-0.207893	0.0939451	0.00448237	0.0280912	B4GALNT4	338707
ENSG00000185885	308.335	0.248056	0.105905	0.00162473	0.0126071	IFITM1	8519
ENSG00000166257	44.6382	1.10138	0.269739	1.81024e-07	6.05922e-06	SCN3B	55800
ENSG00000182704	682.222	0.385252	0.0893345	1.51864e-07	5.25808e-06	TSKU	25987
ENSG00000149260	524.603	0.259923	0.106444	0.00102536	0.00892824	CAPN5	726
ENSG00000162144	835.921	0.179082	0.0717914	0.00365067	0.0240687	CYB561A3	220002
ENSG00000149541	834.853	0.234636	0.0942933	0.00142326	0.0113946	B3GAT3	26229
ENSG00000162191	1658.79	-0.245433	0.0697859	4.58416e-05	0.000713502	UBXN1	51035
ENSG00000133316	741.067	-0.223209	0.0855231	0.00126756	0.0104548	WDR74	54663
ENSG00000165916	4854.47	-0.141675	0.0540688	0.00426861	0.027124	PSMC3	5702
ENSG00000118181	5436.67	-0.201803	0.0787294	0.0020995	0.0155555	RPS25	6230
ENSG00000172375	482.508	-0.202092	0.0863595	0.00368059	0.0242123	C2CD2L	9854
ENSG00000172350	25.8313	0.6321	0.392916	0.000325436	0.00354438	ABCG4	64137
ENSG00000076706	7216.15	0.132464	0.0511317	0.00511031	0.030971	MCAM	4162
ENSG00000172830	536.22	0.234591	0.0841197	0.000621862	0.00591375	SSH3	54961
ENSG00000167792	2219.46	-0.222846	0.0705729	0.000246233	0.0028216	NDUFV1	4723
ENSG00000132286	477.369	-0.172095	0.0788017	0.00869374	0.0465943	TIMM10B	26515
ENSG00000166340	4357.24	0.15934	0.0544711	0.0014079	0.0112997	TPP1	1200
ENSG00000134824	4039.65	0.625128	0.0781179	2.10065e-17	6.50394e-15	FADS2	9415
ENSG00000188211	552.152	0.589203	0.131674	5.39041e-08	2.13757e-06	NCR3LG1	374383
ENSG00000109917	1363.45	-0.14211	0.0581853	0.00689446	0.0389416	ZPR1	8882
ENSG00000172890	1067.29	0.156368	0.0689367	0.00895913	0.0476046	NADSYN1	55191
ENSG00000151348	4094.45	0.257331	0.048787	1.2019e-08	5.65806e-07	EXT2	2132
ENSG00000166441	9846.12	-0.216685	0.0650097	0.000152251	0.00191953	RPL27A	6157
ENSG00000137692	1217.53	-0.185255	0.0720466	0.00270375	0.0190089	DCUN1D5	84259
ENSG00000186318	630.065	0.294846	0.0830699	1.54703e-05	0.000288611	BACE1	23621
ENSG00000166106	590.225	0.780385	0.0952064	9.87366e-18	3.31179e-15	ADAMTS15	170689
ENSG00000180720	43.2732	0.896094	0.308746	1.00193e-05	0.000200385	CHRM4	1132
ENSG00000261594	19.5647	1.45046	0.631225	1.1624e-06	3.13218e-05	TPBGL	100507050
ENSG00000137486	336.55	0.400763	0.122777	1.07275e-05	0.000212438	ARRB1	408
ENSG00000064309	143.922	0.231132	0.138631	0.00889137	0.0473383	CDON	50937
ENSG00000244398	446.395	-0.41192	0.0993572	2.57204e-07	8.26542e-06	RPL36AP37	729362
ENSG00000110700	5714.08	-0.314661	0.0630947	1.62057e-08	7.39125e-07	RPS13	6207
ENSG00000135365	631.069	0.17474	0.0813378	0.00903988	0.047923	PHF21A	51317
ENSG00000173465	471.972	-0.201131	0.0951988	0.00629488	0.0362733	ZNRD2	10534
ENSG00000213445	1176.56	0.177162	0.0701986	0.00348154	0.0232007	SIPA1	6494
ENSG00000168056	2766.2	0.19948	0.053742	5.1075e-05	0.000786145	LTBP3	4054
ENSG00000023171	498.019	0.531869	0.0951577	1.48195e-10	1.12544e-08	GRAMD1B	57476
ENSG00000185627	2485.15	-0.231784	0.0591573	1.26587e-05	0.000242914	PSMD13	5719
ENSG00000110492	1677.25	0.472529	0.0988934	9.89004e-09	4.73898e-07	MDK	4192
ENSG00000070081	1445.93	0.161907	0.0722882	0.00888168	0.0473024	NUCB2	4925
ENSG00000110218	718.353	0.24567	0.0769014	0.000141492	0.00180938	PANX1	24145
ENSG00000133805	126.45	0.4901	0.214582	0.000167243	0.00208407	AMPD3	272
ENSG00000110756	1486.07	0.248783	0.0648134	1.24932e-05	0.000240311	HPS5	11234
ENSG00000110768	1598.94	-0.157817	0.0586446	0.00288145	0.0200655	GTF2H1	2965
ENSG00000170145	1319.27	0.183849	0.0741322	0.00351742	0.0233817	SIK2	23235
ENSG00000166086	5.68888	0.270727	0.591563	0.00118495	0.00998695	JAM3	83700
ENSG00000172893	1203.53	0.280012	0.111102	0.000590841	0.00569613	DHCR7	1717
ENSG00000178105	922.64	-0.177876	0.0654215	0.00201353	0.0150659	DDX10	1662
ENSG00000154096	2141.85	-0.209191	0.0543663	2.54107e-05	0.000436153	THY1	7070
ENSG00000110092	5192.8	-0.186685	0.0603035	0.000558692	0.00544158	CCND1	595
ENSG00000186174	1904.92	0.372856	0.0846697	1.13984e-07	4.10122e-06	BCL9L	283149
ENSG00000256269	704.597	-0.226203	0.0829629	0.000868125	0.00776058	HMBS	3145
ENSG00000137501	148.653	0.351956	0.161066	0.000566114	0.00549393	SYTL2	54843
ENSG00000033327	329.56	-0.393841	0.110255	3.45351e-06	7.98873e-05	GAB2	9846
ENSG00000244313	207.252	-0.547543	0.171049	7.87394e-06	0.000162735	NA	NA
ENSG00000137752	445.637	0.268376	0.0948848	0.000296173	0.00327949	CASP1	834
ENSG00000149809	397.256	0.788588	0.108805	1.49731e-14	2.86984e-12	TM7SF2	7108
ENSG00000278952	21.7736	0.447304	0.386219	0.00162482	0.0126071	NA	NA
ENSG00000170955	377.749	0.358747	0.113676	2.45139e-05	0.000422563	CAVIN3	112464
ENSG00000166311	931.322	0.484744	0.0802422	8.51048e-12	8.83992e-10	SMPD1	6609
ENSG00000179532	96.8519	-0.241585	0.156676	0.0093091	0.0490113	DNHD1	144132
ENSG00000110400	906.984	0.316776	0.077572	1.16634e-06	3.13489e-05	NECTIN1	5818
ENSG00000151702	1165.46	-0.212963	0.0665793	0.000257156	0.00292595	FLI1	2313
ENSG00000149218	955.979	0.382454	0.0775315	7.28378e-09	3.66465e-07	ENDOD1	23052
ENSG00000149212	11.7732	0.910941	0.839336	4.59566e-05	0.000713502	SESN3	143686
ENSG00000126391	1274	0.238687	0.0695715	7.14436e-05	0.00103346	FRMD8	83786
ENSG00000023191	5297.05	-0.169226	0.0621885	0.00226821	0.0165541	RNH1	6050
ENSG00000006534	1274.15	0.566308	0.078265	4.49859e-15	9.65698e-13	ALDH3B1	221
ENSG00000110721	707.636	0.273819	0.0793572	3.3444e-05	0.00054776	CHKA	1119
ENSG00000171067	891.73	0.17056	0.0657652	0.00318273	0.0216851	C11orf24	53838
ENSG00000162337	2843.65	0.586085	0.0648608	2.21007e-21	1.29095e-18	LRP5	4041
ENSG00000166689	468.544	0.19876	0.0859494	0.00416507	0.0266102	PLEKHA7	144100
ENSG00000149177	2020.72	0.147006	0.0590395	0.00574004	0.0337157	PTPRJ	5795
ENSG00000132274	637.253	0.457453	0.0842525	3.10179e-10	2.1903e-08	TRIM22	10346
ENSG00000245532	3126.01	-0.311702	0.0866539	9.47876e-06	0.00019076	NEAT1	283131
ENSG00000165912	934.165	-0.457014	0.0719504	1.1366e-12	1.44089e-10	PACSIN3	29763
ENSG00000149182	1466.24	-0.159547	0.0617574	0.00380819	0.0248729	ARFGAP2	84364
ENSG00000110395	3291.5	-0.179539	0.0774591	0.00565106	0.0333389	CBL	867
ENSG00000250303	231.188	0.356641	0.134834	0.000140258	0.00179646	LINC02762	283140
ENSG00000197601	2860.93	-0.164081	0.0562151	0.0013509	0.0109569	FAR1	84188
ENSG00000285813	13.9738	-0.356972	0.382071	0.00312656	0.0213567	NA	NA
ENSG00000154134	699.772	-0.261851	0.0861583	0.000172995	0.00213755	ROBO3	64221
ENSG00000154133	99.6472	-0.440237	0.204806	0.000313159	0.00343517	ROBO4	54538
ENSG00000255248	191.646	-0.832794	0.141394	1.02947e-10	8.16479e-09	MIR100HG	399959
ENSG00000227615	167.63	-0.350482	0.163965	0.000653081	0.00613851	NA	NA
ENSG00000186104	63.4824	0.484263	0.253894	0.000461749	0.00470218	CYP2R1	120227
ENSG00000134954	6889.24	-0.596011	0.0639487	1.76559e-22	1.18442e-19	ETS1	2113
ENSG00000168066	5561.62	-0.248161	0.0503224	8.83985e-08	3.26426e-06	SF1	7536
ENSG00000160703	552.335	0.22066	0.0922561	0.00233821	0.0169192	NLRX1	79671
ENSG00000149090	96.1281	0.358002	0.203412	0.0015473	0.012152	PAMR1	25891
ENSG00000255717	1833.12	-0.513645	0.0791681	5.51131e-13	7.58394e-11	SNHG1	23642
ENSG00000110713	4546.42	-0.149737	0.0590595	0.00491611	0.0300561	NUP98	4928
ENSG00000134569	478.075	0.46189	0.118437	5.91974e-07	1.71449e-05	LRP4	4038
ENSG00000073921	4920.88	-0.152975	0.050987	0.00120233	0.0100926	PICALM	8301
ENSG00000135378	98.2325	0.529459	0.20442	5.93572e-05	0.000888151	PRRG4	79056
ENSG00000174516	267.518	0.274062	0.112857	0.000836356	0.00751833	PELI3	246330
ENSG00000110104	897.284	-0.274166	0.0786471	2.91513e-05	0.000486863	CCDC86	79080
ENSG00000173715	289.063	-0.332507	0.111684	6.44555e-05	0.000948421	TOP6BL	79703
ENSG00000167333	324.117	0.220456	0.0973834	0.00319462	0.0217172	TRIM68	55128
ENSG00000176485	1290.94	0.182119	0.0664958	0.00178351	0.013583	PLAAT3	11145
ENSG00000149823	1232.15	-0.210116	0.0701605	0.000521916	0.00517099	VPS51	738
ENSG00000130600	77.8698	0.340371	0.233483	0.00335854	0.0226529	H19	283120
ENSG00000167996	10349.6	0.241016	0.0875557	0.000612934	0.00585303	FTH1	2495
ENSG00000173264	1101.27	0.352472	0.0876104	8.45779e-07	2.37645e-05	GPR137	56834
ENSG00000023445	411.575	0.471247	0.112434	1.61652e-07	5.53744e-06	BIRC3	330
ENSG00000149292	138.709	0.292465	0.162918	0.00289216	0.0201193	TTC12	54970
ENSG00000254851	88.1913	-0.27923	0.173029	0.00490231	0.0300103	NA	NA
ENSG00000293475	8.79242	0.385554	0.527338	0.000797502	0.00725822	SLC22A20P	440044
ENSG00000196139	19.5509	0.45958	0.389865	0.00145582	0.0115804	AKR1C3	8644
ENSG00000067082	2665.08	-0.309946	0.0603379	8.09697e-09	4.02349e-07	KLF6	1316
ENSG00000123243	58.7645	0.790051	0.258146	9.73823e-06	0.000195493	ITIH5	80760
ENSG00000107611	7.03989	-0.307937	0.49557	0.00130567	0.0106761	CUBN	8029
ENSG00000107614	204.474	-0.226468	0.115876	0.00563718	0.0332956	TRDMT1	1787
ENSG00000107984	2030.79	-0.286799	0.0657228	6.03157e-07	1.73718e-05	DKK1	22943
ENSG00000152465	1776.87	-0.236354	0.0617748	1.67825e-05	0.00030986	NMT2	9397
ENSG00000060339	2772.82	-0.1604	0.0540158	0.00121004	0.0101362	CCAR1	55749
ENSG00000165512	544.322	-0.223261	0.0854583	0.00125751	0.0104038	ZNF22	7570
ENSG00000122378	1015.28	0.43985	0.0795314	1.806e-10	1.33994e-08	PRXL2A	84293
ENSG00000107789	885.633	0.204355	0.0778923	0.00170787	0.0131401	MINPP1	9562
ENSG00000095587	7.6747	0.201831	0.332241	0.00953976	0.049948	TLL2	7093
ENSG00000198060	1590.1	-0.226085	0.060099	2.6307e-05	0.000450578	MARCHF5	54708
ENSG00000148468	1343.12	-0.306318	0.0780853	2.81158e-06	6.73608e-05	FAM171A1	221061
ENSG00000052749	1310.23	-0.207756	0.0639594	0.000238537	0.00275103	RRP12	23223
ENSG00000165669	719.986	-0.194063	0.0701182	0.00135692	0.0109947	FAM204A	63877
ENSG00000107829	471.442	0.26815	0.09624	0.000337612	0.00364897	FBXW4	6468
ENSG00000148841	1160.31	-0.153942	0.0661133	0.00798418	0.0435895	ITPRIP	85450
ENSG00000189319	565.371	0.429987	0.0936281	2.7979e-08	1.20123e-06	FAM53B	9679
ENSG00000166272	1279.12	0.20777	0.0619519	0.000165918	0.00207075	WBP1L	54838
ENSG00000182022	717.558	0.174671	0.0740857	0.00553021	0.032879	CHST15	51363
ENSG00000107518	31.313	0.586291	0.355379	0.000429412	0.00443175	ATRNL1	26033
ENSG00000154473	6321.92	-0.220605	0.050231	2.03095e-06	5.04604e-05	BUB3	9184
ENSG00000148908	619.198	-0.1896	0.0814682	0.00469259	0.0290468	RGS10	6001
ENSG00000148700	1922.06	0.174359	0.0595959	0.00114833	0.0097627	ADD3	120
ENSG00000155229	1956.09	-0.339003	0.0675223	8.60078e-09	4.20889e-07	MMS19	64210
ENSG00000182010	566.996	-0.174344	0.0756581	0.00633021	0.0364377	RTKN2	219790
ENSG00000151929	2354.88	0.171801	0.051621	0.000317133	0.003471	BAG3	9531
ENSG00000107882	581.14	0.184411	0.0760985	0.00402968	0.0260344	SUFU	51684
ENSG00000107890	889.664	0.195117	0.0859668	0.00490442	0.0300118	ANKRD26	22852
ENSG00000236552	492.324	-0.526858	0.112969	1.84505e-08	8.25146e-07	RPL13AP5	728658
ENSG00000148690	518.35	-0.241356	0.0831902	0.000392087	0.00411245	FRA10AC1	118924
ENSG00000148842	431.593	0.27138	0.0915301	0.000183646	0.00223823	CNNM2	54805
ENSG00000148798	74.3319	0.289852	0.210166	0.00643452	0.0368537	INA	9118
ENSG00000173145	1266.88	-0.23951	0.063105	1.78168e-05	0.000324463	NOC3L	64318
ENSG00000259994	37.9242	-0.29267	0.247852	0.00802969	0.0438082	NA	NA
ENSG00000122862	4677.03	-0.207386	0.0586846	8.75083e-05	0.00121142	SRGN	5552
ENSG00000165868	158.087	0.510338	0.201379	7.44891e-05	0.00106792	HSPA12A	259217
ENSG00000196968	808.357	0.223383	0.0748107	0.000422405	0.00437346	FUT11	170384
ENSG00000214655	1617.76	0.234162	0.0630911	2.74383e-05	0.000463543	ZSWIM8	23053
ENSG00000156502	826.421	-0.168306	0.0678802	0.00445942	0.0279834	SUPV3L1	6832
ENSG00000156510	52.5361	0.498821	0.276083	0.000538056	0.00529505	HKDC1	80201
ENSG00000107897	1135.71	0.164003	0.0643519	0.00394351	0.0255598	ACBD5	91452
ENSG00000180817	2293.52	-0.185696	0.0591166	0.000489091	0.004928	PPA1	5464
ENSG00000156521	578.814	0.449823	0.101459	5.55667e-08	2.18734e-06	TYSND1	219743
ENSG00000198728	1786.04	0.211097	0.0562581	3.58498e-05	0.000575456	LDB1	8861
ENSG00000148840	1818.47	-0.297836	0.0628838	8.16375e-08	3.06378e-06	PPRC1	23082
ENSG00000166197	5129.4	-0.209822	0.0468377	1.64242e-06	4.22411e-05	NOLC1	9221
ENSG00000099284	661.259	0.240499	0.0785107	0.000240224	0.00276851	MACROH2A2	55506
ENSG00000148634	2318.19	-0.308017	0.0714627	5.01987e-07	1.49114e-05	HERC4	26091
ENSG00000156110	2180.62	-0.167122	0.0591722	0.00172706	0.0132408	ADK	132
ENSG00000185745	426.698	0.587485	0.115803	3.10832e-09	1.73163e-07	IFIT1	3434
ENSG00000107937	2567.05	-0.27019	0.0554997	7.62512e-08	2.89539e-06	GTPBP4	23560
ENSG00000165730	155.153	0.453477	0.167489	5.41269e-05	0.000822117	STOX1	219736
ENSG00000107738	1206.3	0.186237	0.0641874	0.00103513	0.00899386	VSIR	64115
ENSG00000165424	541.958	0.208997	0.079549	0.00155909	0.0122088	ZCCHC24	219654
ENSG00000225484	393.044	-0.19792	0.0859698	0.00433042	0.0274379	NUTM2B-AS1	101060691
ENSG00000138131	123.225	0.302864	0.164494	0.00230039	0.0167216	LOXL4	84171
ENSG00000107798	2024.32	0.179163	0.0587829	0.000730075	0.00674366	LIPA	3988
ENSG00000119917	878.498	0.92389	0.0912955	2.09909e-25	2.81628e-22	IFIT3	3437
ENSG00000107758	1092.38	-0.385393	0.072427	8.62858e-10	5.50581e-08	PPP3CB	5532
ENSG00000107815	752.576	-0.247079	0.0778339	0.000147303	0.00187328	TWNK	56652
ENSG00000107821	106.469	0.925042	0.184911	9.69729e-09	4.67444e-07	KAZALD1	81621
ENSG00000119922	505.789	0.928075	0.0951044	7.69018e-24	6.51642e-21	IFIT2	3433
ENSG00000253626	85.3097	-0.487686	0.22721	0.000247045	0.0028289	EIF5AL1	143244
ENSG00000177283	126.868	0.723774	0.170208	2.03792e-07	6.69603e-06	FZD8	8325
ENSG00000122376	1033.45	-0.173172	0.0717018	0.00489902	0.0300103	SHLD2	54537
ENSG00000148730	3365.01	0.213962	0.0614044	9.34255e-05	0.00128231	EIF4EBP2	1979
ENSG00000108010	2087.59	-0.136472	0.0553639	0.00691106	0.0389913	GLRX3	10539
ENSG00000197142	197.362	0.748645	0.146585	5.24555e-09	2.74199e-07	ACSL5	51703
ENSG00000148672	3062.19	-0.215316	0.0543617	1.44304e-05	0.000272367	GLUD1	2746
ENSG00000198879	164.012	0.264753	0.137513	0.00322649	0.0219091	SFMBT2	57713
ENSG00000138172	525.211	0.335809	0.0906499	4.14649e-06	9.38938e-05	CALHM2	51063
ENSG00000108187	245.078	0.249709	0.117361	0.00262917	0.0186556	PBLD	64081
ENSG00000096746	3599.9	-0.207098	0.0492093	5.82846e-06	0.00012562	HNRNPH3	3189
ENSG00000172661	1371.51	0.177262	0.0662868	0.00230653	0.0167502	WASHC2C	253725
ENSG00000065675	49.0462	0.443279	0.286078	0.00126187	0.0104292	PRKCQ	5588
ENSG00000136758	5751.92	-0.15142	0.0533692	0.00202963	0.0151423	YME1L1	10730
ENSG00000151640	52.2928	0.366935	0.254508	0.00272591	0.0191313	DPYSL4	10570
ENSG00000165732	8036.43	-0.336755	0.0680247	1.29172e-08	5.99328e-07	DDX21	9188
ENSG00000026025	19228.6	-0.196871	0.0640484	0.000509654	0.0050839	VIM	7431
ENSG00000107957	98.8588	0.627478	0.204269	1.15131e-05	0.000224408	SH3PXD2A	9644
ENSG00000148735	50.1571	0.952431	0.267743	1.6844e-06	4.30459e-05	PLEKHS1	79949
ENSG00000107816	1575.41	0.358052	0.0805996	1.15438e-07	4.13931e-06	LZTS2	84445
ENSG00000067064	1110.15	0.311965	0.0873384	1.04015e-05	0.000206491	IDI1	3422
ENSG00000177853	552.372	0.210151	0.0799122	0.00151734	0.0119575	ZNF518A	9849
ENSG00000095585	5.91104	0.232509	0.458645	0.00228487	0.0166605	BLNK	29760
ENSG00000120053	2362.91	-0.276486	0.0806043	3.41967e-05	0.000557254	GOT1	2805
ENSG00000107537	551.613	0.958366	0.0937276	6.63399e-26	1.18675e-22	PHYH	5264
ENSG00000183621	120.123	-0.30917	0.16063	0.00176395	0.0134595	ZNF438	220929
ENSG00000026103	580.762	0.423422	0.0987964	1.25471e-07	4.44953e-06	FAS	355
ENSG00000077150	1498.02	0.386902	0.0785461	7.19923e-09	3.63347e-07	NFKB2	4791
ENSG00000107438	3207.34	-0.241818	0.0599768	6.50502e-06	0.000137623	PDLIM1	9124
ENSG00000138326	10427.1	-0.310422	0.0606744	8.95118e-09	4.36709e-07	RPS24	6229
ENSG00000119969	2086.06	-0.229009	0.0771031	0.000399838	0.00418284	HELLS	3070
ENSG00000108219	2993.24	-0.130286	0.0484148	0.00392211	0.0254621	TSPAN14	81619
ENSG00000107819	999.58	0.312664	0.0792334	2.26669e-06	5.56352e-05	SFXN3	81855
ENSG00000170312	3676.77	-0.140123	0.0530133	0.00406962	0.0262189	CDK1	983
ENSG00000204682	235.611	0.210993	0.108888	0.00760324	0.0419625	MIR1915HG	399726
ENSG00000156515	4796.64	-0.129208	0.0507989	0.00601484	0.0349347	HK1	3098
ENSG00000197467	627.535	-0.290524	0.0819378	1.70199e-05	0.000313166	COL13A1	1305
ENSG00000238266	329.997	-0.249098	0.103588	0.0013634	0.0110249	LINC00707	100507127
ENSG00000175029	2864.82	-0.139844	0.051007	0.00307157	0.0210974	CTBP2	1488
ENSG00000095787	5270.61	-0.148246	0.0642552	0.00905415	0.047956	WAC	51322
ENSG00000119912	1532.4	0.199436	0.0659625	0.000573174	0.00554762	IDE	3416
ENSG00000150093	32310.8	-0.13317	0.0551175	0.00814387	0.0442689	ITGB1	3688
ENSG00000122884	2054.16	0.475978	0.0814429	2.7756e-11	2.53905e-09	P4HA1	5033
ENSG00000221817	95.228	-0.276215	0.184868	0.00628846	0.0362493	PPP3CB-AS1	101929145
ENSG00000165626	578.483	-0.229683	0.0800085	0.000534575	0.00526724	BEND7	222389
ENSG00000156113	1951.63	-0.197872	0.0650683	0.000556576	0.00543412	KCNMA1	3778
ENSG00000095637	54.6647	0.34676	0.254142	0.00368958	0.0242557	SORBS1	10580
ENSG00000132334	324.571	0.351515	0.11755	4.79199e-05	0.000741124	PTPRE	5791
ENSG00000155254	1962.7	0.504603	0.0617553	1.99374e-18	7.64269e-16	MARVELD1	83742
ENSG00000196072	868.278	0.163347	0.0694177	0.00660702	0.0375611	BLOC1S2	282991
ENSG00000099194	5071.06	0.527101	0.0847561	3.34831e-12	3.87826e-10	SCD	6319
ENSG00000148426	896.157	-0.179798	0.0716471	0.00347122	0.0231511	PROSER2	254427
ENSG00000148484	2300.98	-0.241386	0.0525066	5.2451e-07	1.54663e-05	RSU1	6251
ENSG00000204130	642.531	0.193643	0.0780327	0.00298582	0.0206051	RUFY2	55680
ENSG00000138303	706.268	0.173742	0.0739796	0.0057374	0.0337125	ASCC1	51008
ENSG00000107581	13170.3	-0.236858	0.0500109	2.94059e-07	9.30128e-06	EIF3A	8661
ENSG00000198873	260.132	0.223549	0.116713	0.00640129	0.0367287	GRK5	2869
ENSG00000152782	332.522	0.319235	0.117271	0.000177692	0.00218053	PANK1	53354
ENSG00000187908	47.3225	1.22187	0.265902	1.19006e-08	5.61877e-07	DMBT1	1755
ENSG00000119965	465.865	-0.240936	0.0863457	0.000550211	0.00538177	C10orf88	80007
ENSG00000107949	1678.48	-0.267291	0.0581989	3.12889e-07	9.84355e-06	BCCIP	56647
ENSG00000089876	799.431	0.18386	0.0759372	0.00408715	0.0262897	DHX32	55760
ENSG00000111261	222.13	0.366587	0.133498	9.12081e-05	0.00125401	MANSC1	54682
ENSG00000060982	4003.21	-0.562091	0.0698882	8.91864e-18	3.12152e-15	BCAT1	586
ENSG00000008394	1970.83	0.373149	0.0771575	1.34323e-08	6.21435e-07	MGST1	4257
ENSG00000139174	253.969	-0.227045	0.11316	0.00502015	0.0305575	PRICKLE1	144165
ENSG00000275764	151.949	-0.258664	0.149319	0.00520117	0.0313394	NA	NA
ENSG00000151229	168.589	0.412048	0.160647	0.0001096	0.00146436	SLC2A13	114134
ENSG00000111371	12229.5	-0.160087	0.055994	0.0017079	0.0131401	SLC38A1	81539
ENSG00000175548	427.39	0.211569	0.0959036	0.00426839	0.027124	ALG10B	144245
ENSG00000134294	14638.7	-0.264725	0.0537987	6.5814e-08	2.54102e-06	SLC38A2	54407
ENSG00000182199	9134.78	-0.323608	0.054048	4.55469e-11	3.91821e-09	SHMT2	6472
ENSG00000139117	631.113	0.324097	0.0837087	2.52764e-06	6.15659e-05	CPNE8	144402
ENSG00000139239	140.725	-0.720701	0.163518	1.08847e-07	3.94695e-06	RPL14P1	144581
ENSG00000170545	376.732	-0.279023	0.102133	0.000327486	0.00356012	SMAGP	57228
ENSG00000175215	4583.28	-0.117213	0.0468204	0.00748474	0.0414532	CTDSP2	10106
ENSG00000177425	4309.19	-0.363323	0.0620612	5.095e-11	4.31734e-09	PAWR	5074
ENSG00000111110	332.277	0.331245	0.118282	0.000117289	0.00155037	PPM1H	57460
ENSG00000127325	18.6972	0.372499	0.371223	0.00308118	0.0211454	BEST3	144453
ENSG00000111605	2505.99	-0.165055	0.0506058	0.000436639	0.00449298	CPSF6	11052
ENSG00000175782	687.811	0.206952	0.0739942	0.00100182	0.00876118	SLC35E3	55508
ENSG00000133773	671.682	-0.175897	0.0763342	0.00618135	0.0357342	CCDC59	29080
ENSG00000050438	275.096	0.227613	0.109814	0.00432347	0.0274154	SLC4A8	9498
ENSG00000111581	2771.94	-0.145125	0.054963	0.00387986	0.0252407	NUP107	57122
ENSG00000111145	2136.95	-0.193068	0.0585905	0.000259601	0.00295167	ELK3	2004
ENSG00000059758	1134.54	-0.181414	0.0730057	0.00360922	0.0238798	CDK17	5128
ENSG00000111670	1855.14	0.206063	0.0659486	0.000370333	0.00392778	GNPTAB	79158
ENSG00000064115	2511.8	0.33276	0.0550771	2.71013e-11	2.49332e-09	TM7SF3	51768
ENSG00000166226	7465.64	-0.153284	0.0481546	0.000658458	0.00617424	CCT2	10576
ENSG00000136044	990.732	0.173133	0.070481	0.0044107	0.0277935	APPL2	55198
ENSG00000258102	22.9092	-0.670648	0.399016	0.00023429	0.00271177	MAP1LC3B2	643246
ENSG00000177889	2543.2	-0.151618	0.0605507	0.00522739	0.0314621	UBE2N	7334
ENSG00000136040	507.416	0.313099	0.0989694	4.57135e-05	0.000712475	PLXNC1	10154
ENSG00000111142	3485.31	-0.205928	0.0491178	6.37317e-06	0.000135188	METAP2	10988
ENSG00000174989	471.668	-0.287546	0.0895871	6.06846e-05	0.000902145	FBXW8	26259
ENSG00000136026	5182.04	0.181244	0.0509602	0.000121863	0.00160126	CKAP4	10970
ENSG00000111785	450.74	0.200162	0.0878264	0.00440081	0.0277637	RIC8B	55188
ENSG00000165891	3637.75	0.172467	0.0704763	0.00456251	0.0284139	E2F7	144455
ENSG00000075188	746.168	-0.252543	0.0719354	4.07757e-05	0.000646786	NUP37	79023
ENSG00000211584	426.643	0.356523	0.105741	1.1368e-05	0.000222385	SLC48A1	55652
ENSG00000127314	3800.43	-0.210842	0.0545328	2.2926e-05	0.000400511	RAP1B	5908
ENSG00000111726	1060.95	0.191736	0.0680004	0.00121134	0.0101365	CMAS	55907
ENSG00000135090	1029.61	-0.18138	0.0758954	0.00459958	0.028592	TAOK3	51347
ENSG00000135678	118.079	0.421528	0.188622	0.000276783	0.00309924	CPM	1368
ENSG00000176834	728.459	0.227774	0.0738929	0.000286997	0.00319326	VSIG10	54621
ENSG00000166986	8543.61	-0.372187	0.0492075	3.35192e-16	8.56602e-14	MARS1	4141
ENSG00000166908	1254.44	0.244837	0.064577	1.62957e-05	0.000301911	PIP4K2C	79837
ENSG00000135454	979.163	0.719661	0.0799769	8.11013e-21	4.08041e-18	B4GALNT1	2583
ENSG00000135446	3506.42	-0.159154	0.0642338	0.00508579	0.0308615	CDK4	1019
ENSG00000139266	311.162	0.205515	0.0977789	0.00597178	0.0347222	MARCHF9	92979
ENSG00000139182	1133.94	0.557995	0.0772349	4.56693e-15	9.67468e-13	CLSTN3	9746
ENSG00000166268	5.24932	2.97755	2.66168	1.26438e-05	0.000242914	MYRFL	196446
ENSG00000174099	2354.83	-0.321662	0.0672941	4.07569e-08	1.66123e-06	MSRB3	253827
[truncated: 1,076 more rows]

## Sheet: DEG_EC_vs_PGVG
	baseMean	log2FoldChange	lfcSE	pvalue	padj	symbol	entrez
ENSG00000189337	717.137	-0.28854	0.0888908	1.08949e-06	0.000182354	KAZN	23254
ENSG00000060656	483.616	0.290781	0.0973662	2.9677e-06	0.000398315	PTPRU	10076
ENSG00000116954	687.002	0.183587	0.0753045	0.000236204	0.0114377	RRAGC	64121
ENSG00000054118	5023.66	-0.150993	0.0487064	0.000157446	0.00838945	THRAP3	9967
ENSG00000169213	3472.83	-0.1846	0.0739798	0.000200182	0.0100467	RAB3B	5865
ENSG00000162600	199.894	0.16612	0.113062	0.00204423	0.0477558	OMA1	115209
ENSG00000157193	647.865	0.154981	0.0805674	0.00167398	0.041819	LRP8	7804
ENSG00000172260	115.57	1.29822	0.202714	3.99982e-12	4.06467e-09	NEGR1	257194
ENSG00000116574	31.2794	0.196169	0.264481	0.000756698	0.0256322	RHOU	58480
ENSG00000118193	1911.24	-0.163127	0.072225	0.000718854	0.0246437	KIF14	9928
ENSG00000118454	1042.66	0.163259	0.0630312	0.000364914	0.0154511	ANKRD13C	81573
ENSG00000117318	2062.34	0.13678	0.0535621	0.00100913	0.0310083	ID3	3399
ENSG00000169242	284.622	0.252687	0.1261	0.000117517	0.00688031	EFNA1	1942
ENSG00000177628	2876.78	0.152771	0.0541055	0.000310889	0.0138219	GBA1	2629
ENSG00000132680	1321.46	-0.168104	0.0626082	0.000243993	0.0116486	KHDC4	22889
ENSG00000126106	95.4967	0.263795	0.194665	0.000335068	0.014578	TMEM53	79639
ENSG00000196517	959.748	-0.230582	0.0747343	7.22068e-06	0.000778247	SLC6A9	6536
ENSG00000172031	53.3642	0.199158	0.210027	0.000970818	0.0304897	EPHX4	253152
ENSG00000228594	369.027	0.220674	0.0997605	0.000128914	0.00727799	FNDC10	643988
ENSG00000162892	31.7949	2.17129	0.324341	1.25902e-12	1.46682e-09	IL24	11009
ENSG00000162894	156.411	0.648397	0.175641	8.96415e-08	2.16158e-05	FCMR	9214
ENSG00000142910	2264.45	-0.135212	0.0567864	0.00154776	0.0404779	TINAGL1	64129
ENSG00000143369	737.441	0.144805	0.0649537	0.0014893	0.0396042	ECM1	1893
ENSG00000066279	3084.84	-0.218932	0.103444	0.000169996	0.00895754	ASPM	259266
ENSG00000183856	3454.41	-0.306012	0.0688672	3.83417e-09	1.35281e-06	IQGAP3	128239
ENSG00000272405	381.01	0.191024	0.104977	0.000637065	0.0228464	NA	NA
ENSG00000213190	235.259	0.414506	0.135272	1.97302e-06	0.000291218	MLLT11	10962
ENSG00000196754	453.141	0.174888	0.106392	0.00130187	0.0363171	S100A2	6273
ENSG00000214193	519.579	-0.162177	0.0801548	0.00111587	0.0332819	SH3D21	79729
ENSG00000122483	435.77	-0.240781	0.0995257	4.61174e-05	0.00354656	CCDC18	343099
ENSG00000121851	180.121	0.18656	0.135066	0.00133077	0.0367629	POLR3GL	84265
ENSG00000117713	4165.68	-0.245578	0.0952441	2.56177e-05	0.00220239	ARID1A	8289
ENSG00000185104	2584.65	-0.120388	0.0497428	0.00218583	0.0499161	FAF1	11124
ENSG00000179163	711.196	0.433198	0.0818992	4.853e-10	2.65552e-07	FUCA1	2517
ENSG00000136628	6757.72	-0.148146	0.0506966	0.000282221	0.0129012	EPRS1	2058
ENSG00000143776	3090.47	-0.150885	0.0740127	0.0016367	0.0416398	CDC42BPA	8476
ENSG00000132196	291.959	0.200239	0.107831	0.000469163	0.0184897	HSD17B7	51478
ENSG00000127125	549.073	0.218809	0.0919964	8.81256e-05	0.00554763	PPCS	79717
ENSG00000031698	7404.71	-0.156582	0.0505213	0.000130242	0.00729507	SARS1	6301
ENSG00000117143	5670.85	-0.125853	0.0495213	0.0014237	0.0382942	UAP1	6675
ENSG00000004455	3834.25	-0.174355	0.0544175	4.84544e-05	0.00365359	AK2	204
ENSG00000117335	2994.2	0.132216	0.0471419	0.000618483	0.0225808	CD46	4179
ENSG00000134684	7079.68	-0.187781	0.0443089	6.81455e-07	0.000121188	YARS1	8565
ENSG00000137975	245.192	0.34994	0.146023	1.58932e-05	0.00152004	CLCA2	9635
ENSG00000162458	2415.72	-0.165269	0.0574601	0.000171026	0.00897853	FBLIM1	54751
ENSG00000116584	5079.52	-0.261019	0.0507472	1.9008e-10	1.17577e-07	ARHGEF2	9181
ENSG00000162733	1060.59	-0.351971	0.0884679	4.75515e-08	1.30149e-05	DDR2	4921
ENSG00000154380	6377.99	-0.180767	0.0555974	3.20987e-05	0.00260777	ENAH	55740
ENSG00000184292	1817.63	0.188518	0.0994055	0.000595397	0.0221168	TACSTD2	4070
ENSG00000162490	169.451	0.250732	0.146796	0.000240297	0.0115108	DRAXIN	374946
ENSG00000257315	37.7671	-0.210714	0.25997	0.000649915	0.0230582	ZBED6	100381270
ENSG00000088035	286.459	0.197028	0.105874	0.000505116	0.01937	ALG6	29929
ENSG00000198715	755.102	0.193491	0.0776486	0.000146488	0.00807784	GLMP	112770
ENSG00000116285	2354.35	-0.163361	0.0661013	0.000469087	0.0184897	ERRFI1	54206
ENSG00000082497	353.114	-0.224885	0.10514	0.000140222	0.00779275	SERTAD4	56256
ENSG00000219201	25.9604	-0.161028	0.265805	0.00112405	0.0333547	NA	NA
ENSG00000134202	536.399	0.182938	0.100549	0.000796433	0.0264792	GSTM3	2947
ENSG00000291156	146.5	0.395202	0.187186	2.40677e-05	0.00210068	LOC100288175	100288175
ENSG00000169504	23209	-0.151761	0.0547419	0.000365834	0.0154511	CLIC4	25932
ENSG00000132122	18.9309	0.138496	0.261147	0.00148481	0.0396042	SPATA6	54558
ENSG00000158286	274.003	-0.196828	0.111353	0.000601873	0.0222588	RNF207	388591
ENSG00000117152	576.097	-0.259117	0.133885	0.000127016	0.0072402	RGS4	5999
ENSG00000179546	420.594	0.170659	0.0887657	0.000981241	0.0307367	HTR1D	3352
ENSG00000135778	612.261	0.154261	0.0803828	0.0017286	0.0424014	NTPCR	84284
ENSG00000069424	247.22	0.599093	0.119509	1.47364e-09	6.16632e-07	KCNAB2	8514
ENSG00000134690	1932.84	-0.179357	0.063605	0.000112536	0.00664336	CDCA8	55143
ENSG00000143321	7990.39	-0.143311	0.0520882	0.000512102	0.0195001	HDGF	3068
ENSG00000169174	546.583	0.310405	0.141855	3.68231e-05	0.00294316	PCSK9	255738
ENSG00000076356	1459.97	-0.264813	0.0887664	4.31043e-06	0.000524141	PLXNA2	5362
ENSG00000219481	2187.2	-0.155119	0.0656778	0.000796591	0.0264792	NBPF1	55672
ENSG00000182551	2855.4	0.179646	0.0602202	7.24642e-05	0.00478601	ADI1	55256
ENSG00000118960	664.208	0.312091	0.127079	1.62982e-05	0.00152549	HS1BP3	64342
ENSG00000196975	1053.85	0.155999	0.0695371	0.00096229	0.0303559	ANXA4	307
ENSG00000213553	272.427	-0.301199	0.162401	9.35133e-05	0.00578441	RPLP0P6	220717
ENSG00000121152	1807.45	-0.184008	0.0626608	6.86216e-05	0.00467119	NCAPH	23397
ENSG00000152284	447.96	-0.155208	0.0882654	0.00207077	0.0481386	TCF7L1	83439
ENSG00000163235	841.535	0.199758	0.0781109	0.000100236	0.00612041	TGFA	7039
ENSG00000125538	792.085	0.217252	0.104943	0.000197336	0.0100268	IL1B	3553
ENSG00000091436	5591.6	-0.142215	0.06196	0.00144682	0.0388376	MAP3K20	51776
ENSG00000188042	733.329	0.156369	0.0703602	0.000985542	0.0307485	ARL4C	10123
ENSG00000115844	119.6	0.59193	0.176006	3.82438e-07	7.15913e-05	DLX2	1746
ENSG00000153107	2031.12	-0.135688	0.0583	0.00170027	0.0422159	ANAPC1	64682
ENSG00000144452	31.9526	0.177167	0.242692	0.0010471	0.0318712	ABCA12	26154
ENSG00000168918	385.601	0.16061	0.0988267	0.00203506	0.0476197	INPP5D	3635
ENSG00000123485	1846.27	-0.180466	0.0607039	7.20207e-05	0.00478601	HJURP	55355
ENSG00000156966	38.1586	0.170782	0.219996	0.00131256	0.0364721	B3GNT7	93010
ENSG00000163053	325.555	0.401089	0.130394	1.88884e-06	0.000285878	SLC16A14	151473
ENSG00000196151	306.207	0.169545	0.102186	0.00148792	0.0396042	WDSUB1	151525
ENSG00000138413	1195.88	0.227807	0.0748586	9.14453e-06	0.00097089	IDH1	3417
ENSG00000115756	4139.06	0.137966	0.0509309	0.000671827	0.023597	HPCAL1	3241
ENSG00000143878	1691.7	0.194812	0.0610683	2.09806e-05	0.0018773	RHOB	388
ENSG00000115414	81771	-0.39613	0.0876536	8.23575e-09	2.78976e-06	FN1	2335
ENSG00000134321	27.7998	0.336581	0.449935	0.000175486	0.0091118	RSAD2	91543
ENSG00000138395	50.7268	0.278204	0.258307	0.000283831	0.0129012	CDK15	65061
ENSG00000168497	509.129	-0.389347	0.0992208	8.86896e-08	2.16158e-05	CAVIN2	8436
ENSG00000187605	1075.27	-0.16725	0.0856931	0.00104914	0.0318712	TET3	200424
ENSG00000144115	94.2581	0.182984	0.154816	0.00163045	0.0416398	THNSL2	55258
ENSG00000138036	201.307	0.17122	0.121473	0.00188593	0.0451703	DYNC2LI1	51626
ENSG00000068654	2492.22	-0.131426	0.0557044	0.00182706	0.0440568	POLR1A	25885
ENSG00000169047	1489.4	-0.161436	0.0919163	0.00168692	0.0420312	IRS1	3667
ENSG00000135931	1078.02	0.250658	0.09311	1.59195e-05	0.00152004	ARMC9	80210
ENSG00000138081	1038.42	-0.151577	0.061662	0.000748582	0.0254787	FBXO11	80204
ENSG00000169554	1093.12	-0.157207	0.0713494	0.00098827	0.0307661	ZEB2	9839
ENSG00000168906	5946.41	-0.151928	0.0498783	0.000177731	0.00917924	MAT2A	4144
ENSG00000123989	2070.29	0.186462	0.0719739	0.000149608	0.00811974	CHPF	79586
ENSG00000115008	290.827	0.360903	0.149142	1.41456e-05	0.00137842	IL1A	3552
ENSG00000115129	1086.82	0.152167	0.0659025	0.000983004	0.0307367	TP53I3	9540
ENSG00000071054	6942.54	-0.150959	0.0511875	0.000239139	0.011494	MAP4K4	9448
ENSG00000152518	1100.04	0.156365	0.0740704	0.00119314	0.0342164	ZFP36L2	678
ENSG00000257702	180.571	0.268998	0.159121	0.000192977	0.00984044	LBX2-AS1	151534
ENSG00000124831	3424.3	-0.144075	0.0527666	0.000526038	0.0199041	LRRFIP1	9208
ENSG00000138061	15746.6	1.55219	0.0863805	8.57477e-73	1.21993e-68	CYP1B1	1545
ENSG00000232973	44.5247	0.561144	0.421069	2.70217e-05	0.00227478	CYP1B1-AS1	285154
ENSG00000144810	3784.02	-0.388135	0.0711032	7.64436e-11	5.17887e-08	COL8A1	1295
ENSG00000198919	697.014	-0.147168	0.0753959	0.00213233	0.0490884	DZIP3	9666
ENSG00000163870	1033.58	0.263171	0.0984823	1.34184e-05	0.00132572	TPRA1	131601
ENSG00000175792	2380.85	-0.132424	0.0520332	0.00117479	0.0341262	RUVBL1	8607
ENSG00000075420	3353.07	-0.152625	0.0620176	0.000716223	0.0246128	FNDC3B	64778
ENSG00000163659	1677.95	1.10383	0.105908	1.91759e-27	6.82037e-24	TIPARP	25976
ENSG00000163661	1140.01	-0.142277	0.0633733	0.00158531	0.0412324	PTX3	5806
ENSG00000073792	4294.21	-0.18762	0.0697089	0.000112009	0.00664336	IGF2BP2	10644
ENSG00000178038	365.478	0.155807	0.0871937	0.00195732	0.046334	ALS2CL	259173
ENSG00000134107	711.202	0.175859	0.0840421	0.000618999	0.0225808	BHLHE40	8553
ENSG00000088726	367.981	0.171344	0.112292	0.00166476	0.0417716	TMEM40	55287
ENSG00000114346	4566.27	-0.144797	0.0461877	0.000172956	0.00901335	ECT2	1894
ENSG00000138495	437.346	0.160273	0.081903	0.0013227	0.0366825	COX17	10063
ENSG00000129055	1290.48	0.18804	0.0668508	8.08722e-05	0.0051595	ANAPC13	25847
ENSG00000114812	110.258	1.04759	0.223823	9.99098e-10	4.44193e-07	VIPR1	7433
ENSG00000114554	3179.73	-0.141672	0.0630071	0.00160957	0.041531	PLXNA1	5361
ENSG00000136068	19926	-0.319038	0.074797	9.61392e-09	3.18087e-06	FLNB	2317
ENSG00000168386	404.605	-0.168104	0.0959434	0.0013718	0.0375457	FILIP1L	11259
ENSG00000091527	7432.02	-0.185808	0.0534911	1.27773e-05	0.00128924	CDV3	55573
ENSG00000163931	11799.2	0.151837	0.0464407	9.28832e-05	0.00577052	TKT	7086
ENSG00000163507	1748.6	-0.152326	0.0572185	0.000466099	0.0184713	CIP2A	57650
ENSG00000168137	2588.98	-0.141784	0.0678387	0.00210775	0.0486011	SETD5	55209
ENSG00000164081	933.872	0.166086	0.0847243	0.00107665	0.0324522	TEX264	51368
ENSG00000163520	4249.88	-0.118109	0.0471221	0.00187999	0.045104	FBLN2	2199
ENSG00000075711	4465.73	-0.173035	0.0560492	7.14883e-05	0.00478601	DLG1	1739
ENSG00000047849	13300.4	-0.147769	0.0522683	0.000365886	0.0154511	MAP4	4134
ENSG00000154175	760.326	-0.214819	0.0961362	0.000141431	0.00782934	ABI3BP	25890
ENSG00000113810	6385.2	-0.153676	0.0636192	0.000755795	0.0256322	SMC4	10051
ENSG00000163430	22253.3	-0.120279	0.0461996	0.00140181	0.0381187	FSTL1	11167
ENSG00000145147	868.563	-0.340773	0.0896897	9.47189e-08	2.24594e-05	SLIT2	9353
ENSG00000138678	227.972	0.199329	0.143736	0.00100074	0.030884	GPAT3	84803
ENSG00000198856	1231.94	0.15096	0.0671851	0.00115208	0.0336844	OSTC	58505
ENSG00000138764	601.179	0.147513	0.0730184	0.00190483	0.0454699	CCNG2	901
ENSG00000163110	5361.39	-0.137017	0.0586382	0.0015968	0.0414473	PDLIM5	10611
ENSG00000151718	3824.57	-0.142863	0.0644259	0.00163179	0.0416398	WWC2	80014
ENSG00000109805	3848.96	-0.19739	0.0512494	1.95057e-06	0.000291218	NCAPG	64151
ENSG00000118564	1615.83	0.14884	0.056247	0.000547249	0.0205428	FBXL5	26234
ENSG00000109685	4873.2	-0.127498	0.0542166	0.00209317	0.0484219	NSD2	7468
ENSG00000138758	5944.9	-0.127654	0.0511047	0.00150283	0.039753	SEPTIN11	55752
ENSG00000109511	25.3659	0.18288	0.30074	0.000776666	0.0260791	ANXA10	11199
ENSG00000121895	776.131	0.560508	0.082341	1.57334e-13	2.23839e-10	TMEM156	80008
ENSG00000118777	243.979	0.206926	0.148675	0.000852841	0.0275758	ABCG2	9429
ENSG00000085871	309.857	0.195494	0.1022	0.000476773	0.0186348	MGST2	4258
ENSG00000128059	1065.91	-0.147692	0.0618379	0.00099289	0.0307751	PPAT	5471
ENSG00000081041	40.7812	0.406741	0.354339	7.76634e-05	0.00502235	CXCL2	2920
ENSG00000138778	2270.25	-0.248322	0.0985729	2.91275e-05	0.00240928	CENPE	1062
ENSG00000124882	177.712	0.20233	0.13181	0.000777222	0.0260791	EREG	2069
ENSG00000052802	1127.57	0.158476	0.0859132	0.00165484	0.0416698	MSMO1	6307
ENSG00000163071	258.779	0.210479	0.12235	0.000479768	0.0187004	SPATA18	132671
ENSG00000071127	10049.9	-0.161647	0.0531236	0.000126569	0.0072402	WDR1	9948
ENSG00000164164	2166.17	-0.130739	0.057139	0.00216087	0.0495229	OTUD4	54726
ENSG00000138668	6271.89	-0.164286	0.056077	0.000154853	0.00832474	HNRNPD	3184
ENSG00000164073	401.389	0.15899	0.0847727	0.00155749	0.0406576	MFSD8	256471
ENSG00000163683	572.311	0.166153	0.0805852	0.000911083	0.0289977	SMIM14	201895
ENSG00000154556	268.475	-0.261616	0.136238	0.000127316	0.0072402	SORBS2	8470
ENSG00000163697	2247.89	-0.168508	0.0618753	0.000219455	0.0108034	APBB2	323
ENSG00000164294	1438.76	0.150443	0.0560533	0.000473788	0.0185691	GPX8	493869
ENSG00000151388	2194.2	-0.144636	0.0714371	0.00210301	0.0485707	ADAMTS12	81792
ENSG00000039560	5794.06	-0.156332	0.0566139	0.000318729	0.0139956	RAI14	26064
ENSG00000113273	1076.46	0.143212	0.0648921	0.00164194	0.0416398	ARSB	411
ENSG00000133401	526.266	-0.249009	0.106094	4.84428e-05	0.00365359	PDZD2	23037
ENSG00000113369	350.625	0.347326	0.12902	6.52827e-06	0.00070899	ARRDC3	57561
ENSG00000131711	12688.7	-0.213825	0.0928018	0.000122244	0.00709865	MAP1B	4131
ENSG00000113552	2084.73	0.243436	0.0924695	2.26304e-05	0.00198742	GNPDA1	10007
ENSG00000112984	3322.77	-0.139293	0.0604676	0.00157703	0.0410924	KIF20A	10112
ENSG00000145819	1151.69	-0.157109	0.0781543	0.00136414	0.0375389	ARHGAP26	23092
ENSG00000171992	1688.95	-0.192186	0.0656549	5.03312e-05	0.00371017	SYNPO	11346
ENSG00000279821	76.9813	-0.525633	0.274416	1.1943e-05	0.00122678	NA	NA
ENSG00000135074	1197.15	-0.168432	0.058799	0.000155646	0.00832474	ADAM19	8728
ENSG00000170271	229.081	0.206711	0.127833	0.000623115	0.0226149	FAXDC2	10826
ENSG00000070814	5495.36	-0.155788	0.0522612	0.00018562	0.00953365	TCOF1	6949
ENSG00000113739	17102.7	0.145055	0.0508795	0.000376125	0.0156925	STC2	8614
ENSG00000145632	3435.86	-0.181358	0.0584732	4.85365e-05	0.00365359	PLK2	10769
ENSG00000145743	421.887	0.231798	0.102927	8.97158e-05	0.00560875	FBXL17	64839
ENSG00000131504	8619.74	-0.13078	0.0448265	0.000471845	0.018544	DIAPH1	1729
ENSG00000113758	4996.15	-0.221865	0.0557651	3.49838e-07	6.72587e-05	DBN1	1627
ENSG00000164220	90.1989	0.341828	0.235631	0.000110495	0.0066051	F2RL2	2151
ENSG00000164251	486.94	0.190795	0.0885121	0.000337649	0.014601	F2RL1	2150
ENSG00000198780	380.815	-0.188984	0.0944216	0.000483796	0.0187037	FAM169A	26049
ENSG00000155506	9750.52	-0.134199	0.0521641	0.0010448	0.0318712	LARP1	23367
ENSG00000248323	44.5779	0.166798	0.193735	0.00173961	0.0424735	LUCAT1	100505994
ENSG00000226221	80.0255	-0.172732	0.173964	0.00189102	0.0452161	RPL26P19	441073
ENSG00000175414	471.053	-0.226252	0.100287	0.000100723	0.0061239	ARL10	285598
ENSG00000196743	1218.36	0.177697	0.0867231	0.000629823	0.0227424	GM2A	2760
ENSG00000138829	10891.1	-0.24862	0.0920817	1.62012e-05	0.00152549	FBN2	2201
ENSG00000164292	12176.5	-0.13303	0.0479964	0.000659836	0.023294	RHOBTB3	22836
ENSG00000164236	1406.19	-0.306263	0.0815204	1.05882e-07	2.42964e-05	ANKRD33B	651746
ENSG00000161011	6867.97	0.263973	0.0977174	1.19858e-05	0.00122678	SQSTM1	8878
ENSG00000049860	5397.56	0.241694	0.0858073	1.29559e-05	0.00129805	HEXB	3074
ENSG00000133706	6687.38	-0.152236	0.0459306	7.98339e-05	0.0051162	LARS1	51520
ENSG00000165097	606.082	0.154804	0.0732801	0.00126027	0.0354344	KDM1B	221656
ENSG00000112078	2862.31	-0.144486	0.0577268	0.00087672	0.028156	KCTD20	222658
ENSG00000272398	1946.06	0.172984	0.160511	0.00202805	0.0475339	CD24	100133941
ENSG00000146386	866.498	0.173638	0.0980702	0.00112834	0.0333739	ABRACL	58527
ENSG00000172594	81.77	0.286779	0.210429	0.000238348	0.011494	SMPDL3A	10924
ENSG00000146072	2015.15	-0.177852	0.0561747	4.67616e-05	0.00357676	TNFRSF21	27242
ENSG00000119899	471.02	0.207482	0.109182	0.000360867	0.0154511	SLC17A5	26503
ENSG00000137198	327.895	0.269068	0.117772	4.24454e-05	0.00335483	GMPR	2766
ENSG00000204516	1103.07	0.187287	0.0652528	7.16746e-05	0.00478601	MICB	4277
ENSG00000204394	3117.15	-0.131371	0.054441	0.00163186	0.0416398	VARS1	7407
ENSG00000204387	685.66	-0.167847	0.090117	0.00117961	0.0341262	SNHG32	50854
ENSG00000204386	1945.79	0.48568	0.07846	9.4006e-12	7.8672e-09	NEU1	4758
ENSG00000204560	1619.91	-0.130875	0.0553632	0.00184077	0.0443124	DHX16	8449
ENSG00000120254	3096.12	-0.20164	0.0529415	1.85802e-06	0.000285878	MTHFD1L	25902
ENSG00000137203	1847.74	0.33521	0.0798599	1.49071e-08	4.61049e-06	TFAP2A	7020
ENSG00000137312	3468.28	-0.154363	0.0530683	0.000236359	0.0114377	FLOT1	10211
ENSG00000137331	1201.69	0.352022	0.117543	2.33928e-06	0.000336172	IER3	8870
ENSG00000146070	74.487	0.783968	0.31672	1.27278e-06	0.000210556	PLA2G7	7941
ENSG00000186340	822.538	-0.207458	0.0785432	6.17732e-05	0.00437237	THBS2	7058
ENSG00000223501	1084.16	-0.164215	0.0617117	0.000299834	0.013542	VPS52	6293
ENSG00000237649	2642.52	-0.155408	0.0539921	0.000246294	0.0117191	KIFC1	3833
ENSG00000131015	414.8	0.245028	0.101522	4.29527e-05	0.00335763	ULBP2	80328
ENSG00000092820	11331.3	-0.150964	0.0439772	5.70948e-05	0.00412329	EZR	7430
ENSG00000124762	8756.59	0.240655	0.0744039	3.06175e-06	0.000407098	CDKN1A	1026
ENSG00000188112	901.274	-0.331604	0.0989273	5.94887e-07	0.000107132	C6orf132	647024
ENSG00000065060	2878.83	-0.201382	0.0765335	7.83344e-05	0.00504282	BLTP3A	54887
ENSG00000081087	2132.63	0.25663	0.0659503	1.25413e-07	2.83214e-05	OSTM1	28962
ENSG00000130396	2865.47	-0.138822	0.0608122	0.00166822	0.0417847	AFDN	4301
ENSG00000156639	3341.99	-0.131247	0.0519575	0.00127069	0.0355602	ZFAND3	60685
ENSG00000025039	287.747	0.542541	0.102774	9.08189e-10	4.168e-07	RRAGD	58528
ENSG00000096696	4487.62	-0.139951	0.0631123	0.00181041	0.0438696	DSP	1832
ENSG00000161896	66.5549	0.168149	0.191725	0.0017405	0.0424735	IP6K3	117283
ENSG00000105928	1404.74	0.138756	0.0601747	0.00159939	0.0414473	GSDME	1687
ENSG00000122550	592.11	0.145264	0.0721202	0.00208781	0.0483767	KLHL7	55975
ENSG00000233830	40.3376	-0.149554	0.205221	0.00193949	0.0459884	NA	NA
ENSG00000105855	757.516	-0.175529	0.0728397	0.000337249	0.014601	ITGB8	3696
ENSG00000146733	1978.81	-0.149566	0.0561558	0.000512619	0.0195001	PSPH	5723
ENSG00000106070	2343.72	-0.156313	0.0578421	0.000367081	0.0154511	GRB10	2887
ENSG00000106366	10517.6	-0.144375	0.0708819	0.0020842	0.0483719	SERPINE1	5054
ENSG00000154678	1247.14	-0.548179	0.0717238	5.21999e-16	1.06093e-12	PDE1C	5137
ENSG00000127920	587.553	0.504988	0.0942473	7.05477e-10	3.58457e-07	GNG11	2791
ENSG00000128567	5259.58	-0.1371	0.059607	0.00171162	0.0423037	PODXL	5420
ENSG00000146918	4445.6	-0.179055	0.051284	1.62677e-05	0.00152549	NCAPG2	54892
ENSG00000186480	490.993	0.298155	0.106276	5.45997e-06	0.000621432	INSIG1	3638
ENSG00000136235	1181.43	0.242432	0.0941696	2.78038e-05	0.00232246	GPNMB	10457
ENSG00000106105	9361.2	-0.182787	0.0455506	2.13163e-06	0.000309455	GARS1	2617
ENSG00000128510	3763.69	-0.125722	0.0512383	0.00175606	0.0427798	CPA4	51200
ENSG00000188372	66.3782	0.190545	0.18779	0.00127224	0.0355602	ZP3	7784
ENSG00000075618	2880.23	0.12785	0.0530471	0.00182405	0.0440568	FSCN1	6624
ENSG00000105974	11213.3	-0.171635	0.0590477	0.000122993	0.00710249	CAV1	857
ENSG00000050344	1075.16	-0.15097	0.0620083	0.000803141	0.0265728	NFE2L3	9603
ENSG00000106665	1656.63	0.148858	0.0651957	0.0011647	0.0339553	CLIP2	7461
ENSG00000164889	4116.98	-0.136673	0.0593342	0.00172519	0.0423909	SLC4A2	6522
ENSG00000128591	10901.2	-0.315828	0.0698255	2.59067e-09	9.69932e-07	FLNC	2318
ENSG00000196313	1883.07	-0.201665	0.06238	1.36462e-05	0.00133893	POM121	9883
ENSG00000009954	5973.31	-0.133383	0.0579395	0.00192943	0.0458263	BAZ1B	9031
ENSG00000127952	521.51	-0.192154	0.0949644	0.00042262	0.0173274	STYXL1	51657
ENSG00000081803	79.8494	0.231228	0.188281	0.000610772	0.0225115	CADPS2	93664
ENSG00000106290	1198.02	-0.149478	0.0652872	0.00112534	0.0333547	TAF6	6878
ENSG00000086289	372.805	0.246723	0.108728	6.33062e-05	0.00441499	EPDR1	54749
ENSG00000136205	2869.18	-0.191426	0.0672961	6.49854e-05	0.00448809	TNS3	64759
ENSG00000122786	11477	-0.203405	0.0527378	1.41809e-06	0.000229264	CALD1	800
ENSG00000105849	1087.84	-0.141155	0.0641953	0.0017934	0.0435405	POLR1F	221830
ENSG00000122515	1674.95	-0.168782	0.0656074	0.000306854	0.0137331	ZMIZ2	83637
ENSG00000048052	393.552	0.347261	0.124546	4.76083e-06	0.00056638	HDAC9	9734
ENSG00000008256	2579.28	-0.147105	0.063673	0.00118016	0.0341262	CYTH3	9265
ENSG00000166508	7768	-0.133253	0.0542605	0.0014029	0.0381187	MCM7	4176
ENSG00000187601	138.493	0.210128	0.155575	0.000835701	0.0273952	MAGEH1	28986
ENSG00000087842	203.567	0.479663	0.130995	3.45871e-07	6.72587e-05	PIR	8544
ENSG00000102316	1602.26	0.155661	0.057943	0.000390285	0.0161883	MAGED2	10916
ENSG00000102271	231.39	-0.188772	0.125191	0.00109257	0.0327242	KLHL4	56062
ENSG00000102265	2507.49	0.14963	0.0550949	0.000451887	0.018161	TIMP1	7076
ENSG00000131174	825.86	0.165804	0.0812835	0.000956611	0.0302438	COX7B	1349
ENSG00000196924	60976.2	-0.290646	0.0600744	5.11075e-10	2.69299e-07	FLNA	2316
ENSG00000072501	6027.2	-0.15494	0.0547652	0.000283745	0.0129012	SMC1A	8243
ENSG00000147140	13406.4	-0.113805	0.0437031	0.00161138	0.041531	NONO	4841
ENSG00000123595	361.174	0.219022	0.105566	0.000187324	0.00958653	RAB9A	9367
ENSG00000157399	20.5384	0.238546	0.366672	0.000397317	0.016432	ARSL	415
ENSG00000197565	929.445	0.146843	0.0626676	0.00111869	0.0332962	COL4A6	1288
ENSG00000126947	229.693	0.23074	0.154578	0.000483444	0.0187037	ARMCX1	51309
ENSG00000147065	14083.8	-0.213501	0.0525111	3.70249e-07	7.02337e-05	MSN	4478
ENSG00000130826	2941.1	-0.154812	0.0504107	0.000150101	0.00811974	DKC1	1736
ENSG00000102225	2792.7	-0.144621	0.048025	0.000247644	0.0117441	CDK16	5127
ENSG00000102312	433.48	0.464093	0.117061	1.32658e-07	2.94894e-05	PORCN	64840
ENSG00000147162	4271.05	-0.212271	0.0546992	8.32204e-07	0.000144423	OGT	8473
ENSG00000169297	29.0223	0.147128	0.213534	0.00184938	0.0444445	NR0B1	190
ENSG00000180964	454.657	0.278125	0.119001	3.22603e-05	0.00260777	TCEAL8	90843
ENSG00000133134	41.5336	0.309354	0.328492	0.0001985	0.0100467	BEX2	84707
ENSG00000125355	132.749	0.413445	0.177477	1.33698e-05	0.00132572	TMEM255A	55026
ENSG00000147394	2560.11	-0.154211	0.0534059	0.000251085	0.0118246	ZNF185	7739
ENSG00000133169	1572.52	0.185594	0.0870701	0.000417727	0.0171763	BEX1	55859
ENSG00000185222	1149.11	0.245361	0.0852719	9.61702e-06	0.00101349	TCEAL9	51186
ENSG00000147454	1981.33	-0.12734	0.0509702	0.00151445	0.039753	SLC25A37	51312
ENSG00000134013	12796.9	-0.254386	0.0472979	6.58056e-11	4.68108e-08	LOXL2	4017
ENSG00000137573	79.4068	-0.309081	0.220659	0.000171763	0.00898406	SULF1	23213
ENSG00000254300	149.087	-0.348394	0.193201	6.48931e-05	0.00448809	LINC01111	101926978
ENSG00000019549	277.417	0.370227	0.147173	1.04193e-05	0.00108997	SNAI2	6591
ENSG00000136999	123.775	0.883064	0.300073	3.43391e-07	6.72587e-05	CCN3	4856
ENSG00000120899	717.882	-0.182484	0.0753252	0.000254242	0.0118983	PTK2B	2185
ENSG00000160886	693.871	0.176994	0.0782523	0.000432203	0.0176188	LY6K	54742
ENSG00000104763	1489.49	0.203221	0.076875	7.10969e-05	0.00478601	ASAH1	427
ENSG00000104419	1367.59	0.399472	0.0849643	3.8986e-09	1.35281e-06	NDRG1	10397
ENSG00000178719	3883.81	0.156309	0.0519414	0.000168747	0.00892476	GRINA	2907
ENSG00000168453	460.449	-0.221914	0.0984027	0.000112078	0.00664336	HR	55806
ENSG00000104290	161.234	0.299531	0.162772	9.82689e-05	0.00602617	FZD3	7976
ENSG00000182197	4890.67	-0.137997	0.0513537	0.000708083	0.0244115	EXT1	2131
ENSG00000120896	2594.44	-0.14308	0.0659496	0.00176111	0.0428297	SORBS3	10174
ENSG00000167701	21.6503	-0.187596	0.317616	0.000705936	0.0244115	GPT	2875
ENSG00000221869	219.726	0.473587	0.133376	4.79408e-07	8.85785e-05	CEBPD	1052
ENSG00000156675	1108.28	-0.159972	0.0795238	0.00122889	0.0348893	RAB11FIP1	80223
ENSG00000104549	1898.66	0.161048	0.0578082	0.000251834	0.0118246	SQLE	6713
ENSG00000147526	7003.48	-0.138709	0.0619083	0.00181313	0.0438696	TACC1	6867
ENSG00000136997	2170.78	-0.189591	0.0580678	2.09528e-05	0.0018773	MYC	4609
ENSG00000157168	362.225	0.18762	0.100212	0.000637521	0.0228464	NRG1	3084
ENSG00000184661	1494.96	-0.215162	0.0626252	3.84534e-06	0.000483951	CDCA2	157313
ENSG00000164741	4376.53	-0.170579	0.065656	0.000270475	0.0125344	DLC1	10395
ENSG00000153714	412.119	0.253049	0.106996	4.27001e-05	0.00335632	LURAP1L	286343
ENSG00000135069	11351.2	-0.205144	0.0445896	5.60899e-08	1.50564e-05	PSAT1	29968
ENSG00000131669	808.675	0.165943	0.0847858	0.00108719	0.0326805	NINJ1	4814
ENSG00000196730	2515.86	-0.127589	0.0519206	0.00165277	0.0416698	DAPK1	1612
ENSG00000135046	10002.3	-0.159945	0.051824	0.000119583	0.00697255	ANXA1	301
ENSG00000180447	218.874	0.232089	0.140504	0.000361435	0.0154511	GAS1	2619
ENSG00000136824	4025.19	-0.152926	0.0620934	0.000705685	0.0244115	SMC2	10592
ENSG00000165152	912.588	0.147885	0.0620379	0.000995048	0.0307751	PGAP4	84302
ENSG00000197355	775.967	0.26048	0.0978871	1.46024e-05	0.00141326	UAP1L1	91373
ENSG00000231991	544.605	-0.381025	0.110301	4.92685e-07	8.98645e-05	NA	NA
ENSG00000135047	1849.02	0.324576	0.084302	6.96243e-08	1.75947e-05	CTSL	1514
ENSG00000148297	1140.37	-0.161337	0.0640571	0.000458501	0.018272	MED22	6837
ENSG00000165264	995.887	0.152542	0.0647159	0.000884433	0.0283397	NDUFB6	4712
ENSG00000137073	1615.61	-0.141982	0.0666687	0.00196081	0.0463395	UBAP2	55833
ENSG00000119138	515.714	0.555158	0.0944715	4.31577e-11	3.2316e-08	KLF9	687
ENSG00000188566	971.557	-0.150289	0.0651122	0.00105503	0.031936	NDOR1	27158
ENSG00000196305	12704.6	-0.137623	0.0501417	0.000620606	0.0225815	IARS1	3376
ENSG00000120217	372.506	-0.188089	0.112325	0.000874533	0.0281493	CD274	29126
ENSG00000106948	459.818	-0.202999	0.1041	0.000364133	0.0154511	AKNA	80709
ENSG00000157654	10039.4	-0.173258	0.058923	0.000105507	0.00633353	PALM2AKAP2	445815
ENSG00000197694	13183.4	-0.180531	0.060946	7.39389e-05	0.0048476	SPTAN1	6709
ENSG00000041982	7416.95	-0.22155	0.0873932	5.32789e-05	0.00386734	TNC	3371
ENSG00000288701	6930.61	-0.148122	0.067244	0.00138319	0.0377709	PRRC2B	84726
ENSG00000137076	20163.2	-0.174094	0.0538167	4.47129e-05	0.00347612	TLN1	7094
ENSG00000123453	178.453	0.227529	0.138928	0.000401697	0.016565	SARDH	1757
ENSG00000290923	65.6431	-0.163393	0.184249	0.00200783	0.0472154	PGM5P2	595135
ENSG00000148120	562.933	0.176258	0.0775359	0.000433734	0.0176306	AOPEP	84909
ENSG00000166004	637.445	-0.174621	0.0887853	0.000802763	0.0265728	CEP295	85459
ENSG00000110237	1881.73	-0.142806	0.0551038	0.000762053	0.0257523	ARHGEF17	9828
ENSG00000166250	636.256	0.375772	0.13537	4.77723e-06	0.00056638	CLMP	79827
ENSG00000121621	998.037	-0.156132	0.0669323	0.000811369	0.0267827	KIF18A	81930
ENSG00000109929	757.85	0.219583	0.0874435	6.02623e-05	0.0043083	SC5D	6309
ENSG00000134955	901.589	0.630165	0.0894581	6.3974e-15	1.1377e-11	SLC37A2	219855
ENSG00000149357	1912.2	0.157579	0.0592653	0.000387467	0.0161184	LAMTOR1	55004
ENSG00000175573	1476.63	0.140091	0.0654514	0.00206187	0.0480889	C11orf68	83638
ENSG00000174791	583.597	0.208242	0.0836392	8.9885e-05	0.00560875	RIN1	9610
ENSG00000149591	6029.6	-0.231761	0.0731744	5.21801e-06	0.000598682	TAGLN	6876
ENSG00000110619	3061.5	-0.146555	0.0508573	0.00033079	0.0144805	CARS1	833
ENSG00000177098	109.078	0.407111	0.200947	2.56974e-05	0.00220239	SCN4B	6330
ENSG00000188070	515.056	-0.152358	0.0763092	0.0016534	0.0416698	ZFTA	65998
ENSG00000214517	6514.81	-0.247765	0.0976829	2.79145e-05	0.00232246	PPME1	51400
ENSG00000117984	1627.4	0.183894	0.0733714	0.000200361	0.0100467	CTSD	1509
ENSG00000175567	928.096	-0.248304	0.0767104	2.42059e-06	0.000340968	UCP2	7351
ENSG00000196611	6486.89	0.442316	0.0892842	2.5604e-09	9.69932e-07	MMP1	4312
ENSG00000166257	44.6382	0.161119	0.188955	0.00197572	0.0466145	SCN3B	55800
ENSG00000182704	682.222	0.160348	0.0754263	0.00100663	0.0309985	TSKU	25987
ENSG00000166340	4357.24	0.126508	0.052611	0.00191943	0.0456652	TPP1	1200
ENSG00000134824	4039.65	0.153526	0.0698064	0.00114027	0.033563	FADS2	9415
ENSG00000260196	146.952	0.206374	0.147081	0.00085137	0.0275758	NA	NA
ENSG00000166106	590.225	0.172174	0.0864273	0.000833561	0.0273882	ADAMTS15	170689
ENSG00000168056	2766.2	-0.194305	0.0533857	4.90291e-06	0.000575652	LTBP3	4054
ENSG00000023171	498.019	0.248671	0.0976686	2.65845e-05	0.0022513	GRAMD1B	57476
ENSG00000133812	1068.71	-0.150997	0.0744908	0.00165922	0.0417062	SBF2	81846
ENSG00000165494	951.197	-0.167702	0.0691607	0.000438201	0.017711	PCF11	51585
ENSG00000162337	2843.65	0.22219	0.065693	3.46598e-06	0.000444239	LRP5	4041
ENSG00000084234	19796.5	-0.107747	0.0410645	0.0017157	0.0423037	APLP2	334
ENSG00000110395	3291.5	-0.184203	0.0829597	0.000366218	0.0154511	CBL	867
ENSG00000168003	15648.5	0.167457	0.0623628	0.000250097	0.011821	SLC3A2	6520
ENSG00000250303	231.188	0.498691	0.136373	3.38576e-07	6.72587e-05	LINC02762	283140
ENSG00000154134	699.772	-0.163884	0.0809935	0.00105065	0.0318712	ROBO3	64221
ENSG00000134954	6889.24	-0.23723	0.0680867	1.32845e-06	0.000217239	ETS1	2113
ENSG00000168066	5561.62	-0.124309	0.0475041	0.00123025	0.0348893	SF1	7536
ENSG00000110713	4546.42	-0.169939	0.0593808	0.000147633	0.00807834	NUP98	4928
ENSG00000133816	5558.48	-0.145354	0.0671087	0.0016312	0.0416398	MICAL2	9645
ENSG00000175216	7889.07	-0.151993	0.053732	0.000315409	0.0138926	CKAP5	9793
ENSG00000174516	267.518	0.162794	0.102423	0.00198183	0.0466813	PELI3	246330
ENSG00000167996	10349.6	0.259033	0.105942	3.01747e-05	0.00248147	FTH1	2495
ENSG00000149503	2357.4	-0.227841	0.0721292	6.15565e-06	0.000673665	INCENP	3619
ENSG00000107984	2030.79	0.15448	0.060959	0.000573395	0.0214113	DKK1	22943
ENSG00000060339	2772.82	-0.137275	0.0521511	0.000826752	0.0272273	CCAR1	55749
ENSG00000122378	1015.28	0.248982	0.0819399	4.96885e-06	0.000575652	PRXL2A	84293
ENSG00000148468	1343.12	-0.157028	0.0703253	0.000943977	0.0299776	FAM171A1	221061
ENSG00000182010	566.996	-0.19965	0.0817191	0.000133431	0.00744439	RTKN2	219790
ENSG00000035403	8829.57	-0.18433	0.0604462	4.96142e-05	0.00367719	VCL	7414
ENSG00000138160	3772.41	-0.191078	0.0513081	4.23327e-06	0.000519196	KIF11	3832
ENSG00000148840	1818.47	-0.133379	0.0564711	0.00170865	0.0423037	PPRC1	23082
ENSG00000166197	5129.4	-0.121674	0.045019	0.00104928	0.0318712	NOLC1	9221
ENSG00000108179	3968.65	0.153458	0.0498972	0.000155344	0.00832474	PPIF	10105
ENSG00000177283	126.868	0.209691	0.154926	0.000840513	0.0274266	FZD8	8325
ENSG00000197142	197.362	0.259133	0.15607	0.000233984	0.0114003	ACSL5	51703
ENSG00000107643	952.246	-0.151037	0.0709154	0.00140664	0.0381187	MAPK8	5599
ENSG00000067064	1110.15	0.188891	0.0837492	0.000291457	0.0132056	IDI1	3422
ENSG00000107537	551.613	0.414016	0.0997176	4.75696e-08	1.30149e-05	PHYH	5264
ENSG00000026103	580.762	0.158658	0.0815526	0.00142388	0.0382942	FAS	355
ENSG00000076685	1598.22	-0.133187	0.0583503	0.00201861	0.0473907	NT5C2	22978
ENSG00000166224	2260.65	-0.12899	0.053106	0.00169236	0.042093	SGPL1	8879
ENSG00000107438	3207.34	-0.135413	0.0558757	0.00140617	0.0381187	PDLIM1	9124
ENSG00000122884	2054.16	0.149049	0.0691438	0.00144961	0.0388391	P4HA1	5033
ENSG00000119986	720.16	0.179012	0.0894165	0.000656287	0.0232263	AVPI1	60370
ENSG00000155254	1962.7	0.261046	0.0650998	6.40204e-08	1.6867e-05	MARVELD1	83742
ENSG00000099194	5071.06	0.149012	0.0729172	0.00173973	0.0424735	SCD	6319
ENSG00000107581	13170.3	-0.145509	0.0475609	0.000210511	0.0104353	EIF3A	8661
ENSG00000152782	332.522	0.170159	0.104228	0.00151236	0.039753	PANK1	53354
ENSG00000187908	47.3225	0.551512	0.365823	2.05723e-05	0.00186421	DMBT1	1755
ENSG00000060982	4003.21	-0.328959	0.0790629	1.68777e-08	5.00247e-06	BCAT1	586
ENSG00000008394	1970.83	0.414653	0.0779052	2.88584e-10	1.7107e-07	MGST1	4257
ENSG00000139174	253.969	-0.304825	0.145328	4.95384e-05	0.00367719	PRICKLE1	144165
ENSG00000182199	9134.78	-0.154989	0.0496725	0.000129798	0.00729507	SHMT2	6472
ENSG00000139239	140.725	-0.199037	0.154917	0.00110097	0.0329064	RPL14P1	144581
ENSG00000175215	4583.28	-0.153997	0.0456797	6.30852e-05	0.00441499	CTDSP2	10106
ENSG00000136010	2360.83	-0.19331	0.0744365	0.000114278	0.00671834	ALDH1L2	160428
ENSG00000074527	3652.63	0.128733	0.0509926	0.00137008	0.0375457	NTN4	59277
ENSG00000135678	118.079	0.205864	0.162401	0.000968471	0.0304833	CPM	1368
ENSG00000166986	8543.61	-0.215097	0.048559	7.04925e-08	1.75947e-05	MARS1	4141
ENSG00000174099	2354.83	-0.14195	0.0598061	0.00125328	0.0353078	MSRB3	253827
ENSG00000133858	1312.23	-0.160126	0.0727302	0.000890138	0.0284584	ZFC3H1	196441
ENSG00000123066	2775.58	-0.164494	0.0894134	0.00136117	0.0375297	MED13L	23389
ENSG00000135476	2115.5	-0.190951	0.0738149	0.000127735	0.0072402	ESPL1	9700
ENSG00000010292	8533.93	-0.241126	0.0532145	1.13436e-08	3.58635e-06	NCAPD2	9918
ENSG00000127329	362.765	-0.224212	0.120092	0.000268886	0.0125014	PTPRB	5787
ENSG00000111731	1162.14	-0.145099	0.0670511	0.00165196	0.0416698	C2CD5	9847
ENSG00000111057	9324.58	-0.222131	0.0642469	2.64496e-06	0.000365338	KRT18	3875
ENSG00000170421	19795.4	-0.171688	0.0548593	6.70225e-05	0.00458428	KRT8	3856
ENSG00000111737	2248.44	-0.131848	0.053942	0.00150223	0.039753	RAB35	11021
ENSG00000089159	3107.26	-0.136171	0.050218	0.000703822	0.0244115	PXN	5829
ENSG00000135480	14515.4	-0.275084	0.0718315	1.05392e-07	2.42964e-05	KRT7	3855
ENSG00000276045	1036.64	0.143266	0.0627061	0.00142184	0.0382942	ORAI1	84876
ENSG00000250899	486.191	-0.159349	0.0870984	0.00163979	0.0416398	NA	NA
ENSG00000183495	2954.31	-0.17106	0.0850992	0.000839465	0.0274266	EP400	57634
ENSG00000196876	828.434	-0.219222	0.117974	0.000303282	0.0136544	SCN8A	6334
ENSG00000247077	1920.73	-0.138658	0.0550492	0.00102875	0.0315433	PGAM5	192111
ENSG00000196498	5145.46	-0.232917	0.0854329	2.1918e-05	0.00193682	NCOR2	9612
ENSG00000161800	3561.27	-0.162999	0.0501042	6.58447e-05	0.00452547	RACGAP1	29127
ENSG00000122966	2686.11	-0.203049	0.0730718	4.96253e-05	0.00367719	CIT	11113
ENSG00000057294	1556.38	-0.335167	0.086686	6.80892e-08	1.75947e-05	PKP2	5318
ENSG00000008405	1397.43	-0.151776	0.0581309	0.000534445	0.0201152	CRY1	1407
ENSG00000065150	15810.5	-0.115611	0.0464101	0.00206788	0.0481386	IPO5	3843
ENSG00000139734	3132.76	-0.210226	0.0568866	1.87045e-06	0.000285878	DIAPH3	81624
ENSG00000139514	8980.53	-0.2701	0.0640324	1.86515e-08	5.4154e-06	SLC7A1	6541
ENSG00000136141	811.385	-0.147528	0.0681041	0.00150566	0.039753	LRCH1	23143
ENSG00000187498	6908.93	-0.155813	0.0658016	0.000767169	0.0258638	COL4A1	1282
ENSG00000133104	2197.35	0.169736	0.05662	0.000104373	0.006292	SPART	23111
ENSG00000180730	1066.22	1.4458	0.0940964	8.09472e-54	5.75818e-50	SHISA2	387914
ENSG00000198542	1448.88	-0.200701	0.0638115	1.87008e-05	0.00171649	ITGBL1	9358
ENSG00000179630	412.664	0.246705	0.105814	5.2934e-05	0.00386201	LACC1	144811
ENSG00000102804	2636.75	0.277174	0.059701	1.82441e-09	7.41599e-07	TSC22D1	8848
ENSG00000205476	1468.08	-0.256392	0.0827257	3.32141e-06	0.000429579	CCDC85C	317762
ENSG00000197324	4888.71	0.141205	0.046877	0.000273491	0.012633	LRP10	26020
ENSG00000100605	2045.93	-0.177636	0.0578918	6.22994e-05	0.00438779	ITPK1	3705
ENSG00000119655	2461.03	0.204902	0.0797975	8.18714e-05	0.00519993	NPC2	10577
ENSG00000258441	104.651	-0.210297	0.174288	0.000908544	0.0289818	LINC00641	283624
ENSG00000100889	3246.87	-0.169969	0.0656987	0.00028382	0.0129012	PCK2	5106
ENSG00000213903	275.392	-0.172023	0.103288	0.0013723	0.0375457	LTB4R	1241
ENSG00000119686	75.2283	0.223692	0.208745	0.000678337	0.0237118	FLVCR2	55640
ENSG00000205978	89.3177	0.201509	0.170275	0.00108881	0.0326805	NYNRIN	57523
ENSG00000072110	25246	-0.252426	0.0568265	1.08218e-08	3.49913e-06	ACTN1	87
ENSG00000176438	998.079	-0.1676	0.074457	0.000618697	0.0225808	SYNE3	161176
ENSG00000119669	1149.33	0.165112	0.0669659	0.000444263	0.0179052	IRF2BPL	64207
ENSG00000168952	127.026	-0.26131	0.178644	0.000311932	0.0138249	STXBP6	29091
ENSG00000126214	1021.57	-0.17611	0.0679593	0.000221734	0.010878	KLC1	3831
ENSG00000100714	4611.77	-0.134933	0.0481528	0.000578208	0.0215345	MTHFD1	4522
ENSG00000140105	6621.42	-0.228225	0.085979	3.11529e-05	0.0025472	WARS1	7453
ENSG00000198732	852.513	0.39472	0.0758919	3.3565e-10	1.91012e-07	SMOC1	64093
ENSG00000166734	2373.45	0.130437	0.0569941	0.00217951	0.0498519	GOLM2	113201
ENSG00000067141	511.794	0.166843	0.0875383	0.00114181	0.033563	NEO1	4756
ENSG00000166173	1437.45	-0.135552	0.0575111	0.00160871	0.041531	LARP6	55323
ENSG00000184254	867.187	0.526857	0.0845302	7.58222e-12	6.78353e-09	ALDH1A3	220
ENSG00000156970	2077.36	-0.160277	0.0598203	0.000334026	0.0145772	BUB1B	701
ENSG00000137767	469.099	0.173473	0.102363	0.00126419	0.0354746	SQOR	58472
ENSG00000182718	48794.2	-0.14846	0.0552205	0.000502268	0.0193129	ANXA2	302
ENSG00000137807	4227.11	-0.193683	0.0531541	4.97682e-06	0.000575652	KIF23	9493
ENSG00000104067	4446.11	-0.153497	0.0712164	0.00123107	0.0348893	TJP1	7082
ENSG00000166923	2474.3	0.566667	0.0877934	1.34032e-12	1.46682e-09	GREM1	26585
ENSG00000140465	97.9758	2.36294	0.215328	2.40801e-29	1.14196e-25	CYP1A1	1543
ENSG00000185088	1797.94	0.219233	0.064251	3.51666e-06	0.00044671	RPS27L	51065
ENSG00000117906	2209.27	0.150677	0.0615018	0.000786778	0.0263376	RCN2	5955
ENSG00000273749	3592.57	-0.146025	0.046029	0.000149227	0.00811974	CYFIP1	23191
ENSG00000137801	20147.4	-0.111611	0.0422163	0.00151402	0.039753	THBS1	7057
ENSG00000140416	13791.8	-0.147295	0.0481842	0.000200554	0.0100467	TPM1	7168
ENSG00000104177	1090.55	-0.255465	0.0863941	5.73274e-06	0.000647299	MYEF2	50804
ENSG00000141076	2625.22	-0.168309	0.0536075	7.46143e-05	0.00486944	UTP4	84916
ENSG00000103257	36686.6	0.238627	0.080721	8.78015e-06	0.000939213	SLC7A5	8140
ENSG00000103187	10015.6	-0.159102	0.0461164	4.1174e-05	0.00327253	COTL1	23406
ENSG00000168140	935.561	0.243856	0.0776103	3.91188e-06	0.000483951	VASN	114990
ENSG00000125148	5780.89	0.296469	0.10039	3.20205e-06	0.000417941	MT2A	4502
ENSG00000169715	1201.36	0.48999	0.0945089	1.46402e-09	6.16632e-07	MT1E	4493
ENSG00000184110	669.363	-0.194837	0.109361	0.000617063	0.0225808	EIF3C	8663
ENSG00000090861	8781.21	-0.195975	0.0519026	2.77201e-06	0.000375594	AARS1	16
ENSG00000140961	160.552	0.551936	0.155524	3.36178e-07	6.72587e-05	OSGIN1	29948
ENSG00000166851	3531.96	-0.259755	0.0709778	3.17957e-07	6.65232e-05	PLK1	5347
ENSG00000178773	321.831	0.261015	0.118717	6.11554e-05	0.00435029	CPNE7	27132
ENSG00000189067	5509.61	0.130327	0.0523371	0.00141776	0.0382942	LITAF	9516
ENSG00000168488	6289.08	-0.134965	0.0578546	0.00172247	0.0423909	ATXN2L	11273
ENSG00000153815	3028.22	-0.166853	0.066292	0.00037304	0.0156556	CMIP	80790
ENSG00000167522	7115.32	-0.150966	0.0676546	0.0011843	0.0341502	ANKRD11	29123
ENSG00000167191	601.236	-0.305724	0.101518	2.40547e-06	0.000340968	GPRC5B	51704
ENSG00000181019	8006.49	0.449879	0.0553882	1.31073e-17	3.72955e-14	NQO1	1728
ENSG00000008710	3445.44	-0.267597	0.0708859	1.57748e-07	3.45274e-05	PKD1	5310
ENSG00000166123	3332.1	-0.193359	0.056419	1.05567e-05	0.00109628	GPT2	84706
ENSG00000142494	231.887	0.22479	0.124899	0.000306961	0.0137331	SLC47A1	55244
ENSG00000006125	10818.6	-0.118437	0.0483631	0.00214468	0.049293	AP2B1	163
ENSG00000278540	2941.2	-0.142638	0.0670173	0.00191874	0.0456652	ACACA	31
ENSG00000141753	9480.63	0.139042	0.0593738	0.00147582	0.0394671	IGFBP4	3487
ENSG00000108846	943.112	0.15108	0.0644081	0.000954175	0.0302339	ABCC3	8714
ENSG00000131747	14889.4	-0.202136	0.0529978	1.77715e-06	0.000277841	TOP2A	7153
ENSG00000108602	35.2494	0.329911	0.361578	0.000167212	0.0088766	ALDH3A1	218
ENSG00000129255	1660.93	0.150607	0.0668272	0.00115304	0.0336844	MPDU1	9526
ENSG00000197879	8744.47	-0.168378	0.0522551	5.85788e-05	0.00420909	MYO1C	4641
ENSG00000185561	200.324	-0.16977	0.135475	0.00218989	0.0499287	TLCD2	727910
ENSG00000179598	155.346	0.32528	0.173797	7.10614e-05	0.00478601	PLD6	201164
ENSG00000154803	687.447	0.165594	0.0725025	0.00062587	0.0226571	FLCN	201163
ENSG00000178921	2229.59	-0.15687	0.0567308	0.000309617	0.0138085	PFAS	5198
ENSG00000176170	2347.26	0.249004	0.0831953	5.85396e-06	0.000655782	SPHK1	8877
ENSG00000161544	751.664	0.2797	0.0919741	2.73201e-06	0.000373733	CYGB	114757
ENSG00000161692	752.746	-0.161896	0.0697659	0.000669736	0.023585	DBF4B	80174
ENSG00000186185	1597.08	-0.274299	0.0824539	9.49309e-07	0.000162721	KIF18B	146909
ENSG00000141574	125.091	1.01073	0.217043	7.55984e-10	3.58513e-07	SECTM1	6398
ENSG00000068489	4546.47	-0.189043	0.0457787	9.98054e-07	0.00016904	PRR11	55771
ENSG00000167721	2127.21	-0.13238	0.0531312	0.00132996	0.0367629	TSR1	55720
ENSG00000108854	3451	-0.150721	0.0554995	0.000435148	0.0176378	SMURF2	64750
ENSG00000177469	21782.9	-0.175743	0.0434956	2.62149e-06	0.000365338	CAVIN1	284119
ENSG00000183010	1621.51	-0.182044	0.0618064	7.26632e-05	0.00478601	PYCR1	5831
ENSG00000177303	1044.42	-0.159729	0.0714082	0.00084813	0.0275758	CASKIN2	57513
ENSG00000168792	594.751	0.156435	0.0741966	0.0011953	0.0342164	ABHD15	116236
ENSG00000170412	119.254	0.364698	0.190366	4.53951e-05	0.00350998	GPRC5C	55890
ENSG00000212724	19.9481	0.128045	0.266512	0.00161667	0.0415921	KRTAP2-3	730755
ENSG00000221926	340.122	0.498502	0.113379	3.30773e-08	9.41182e-06	TRIM16	10626
ENSG00000128422	2490.83	0.515297	0.0896835	1.09227e-10	7.06354e-08	KRT17	3872
ENSG00000132517	119.761	0.182563	0.150571	0.00163507	0.0416398	SLC52A1	55065
ENSG00000171246	54.7997	0.793722	0.379433	3.16643e-06	0.000417118	NPTX1	4884
ENSG00000182612	219.952	0.210845	0.125298	0.000509937	0.0195001	TSPAN10	83882
ENSG00000259207	913.032	-0.20769	0.0705303	2.58721e-05	0.00220408	ITGB3	3690
ENSG00000108828	10357.3	0.13385	0.0530615	0.00118579	0.0341502	VAT1	10493
ENSG00000108861	2643.59	0.135537	0.0542561	0.00118975	0.0341952	DUSP3	1845
ENSG00000167920	314.835	0.308344	0.13006	2.18383e-05	0.00193682	KRT10-AS1	147184
ENSG00000275832	5187.24	-0.206885	0.0648749	1.25667e-05	0.00127704	ARHGAP23	57636
ENSG00000291063	141.84	0.218393	0.15635	0.00068142	0.0237612	LOC107984974	107984974
ENSG00000005884	27513.1	-0.159517	0.0400035	6.01326e-06	0.000666109	ITGA3	3675
ENSG00000154217	301.187	0.203684	0.111751	0.000460667	0.018307	PITPNC1	26207
ENSG00000186594	400.89	-0.253101	0.110114	5.19467e-05	0.00380952	MIR22HG	84981
ENSG00000002834	13029.6	-0.116326	0.0445988	0.00151204	0.039753	LASP1	3927
ENSG00000291110	156.656	0.241185	0.165517	0.000427586	0.0174806	TRIM16L	147166
ENSG00000168234	461.266	0.175627	0.101889	0.0011396	0.033563	TTC39C	125488
ENSG00000041353	582.059	0.189677	0.121407	0.000993329	0.0307751	RAB27B	5874
ENSG00000188985	34.1196	-0.34836	0.390604	0.000147106	0.00807834	NA	NA
ENSG00000081913	1355.59	-0.183399	0.0821417	0.000367006	0.0154511	PHLPP1	23239
ENSG00000197971	1255.74	0.466651	0.0692234	2.96953e-13	3.84068e-10	MBP	4155
ENSG00000170558	6161.25	-0.149935	0.052429	0.0003129	0.0138249	CDH2	1000
ENSG00000158201	748.989	0.228617	0.0802102	1.67704e-05	0.00155943	ABHD3	171586
ENSG00000101665	498.86	0.173122	0.080189	0.00060235	0.0222588	SMAD7	4092
ENSG00000183287	1631.92	-0.42625	0.0734704	3.24186e-11	2.56233e-08	CCBE1	147372
ENSG00000172296	456.403	0.200057	0.118	0.000632037	0.0227645	SPTLC3	55304
ENSG00000101447	2510.18	-0.133868	0.0520804	0.00106069	0.032039	FAM83D	81610
ENSG00000185834	50.6429	-0.40687	0.354224	7.75342e-05	0.00502235	NA	NA
ENSG00000130702	2495.1	-0.175613	0.085666	0.000673395	0.023597	LAMA5	3911
ENSG00000101335	10887.4	-0.140542	0.0612547	0.00153704	0.0402716	MYL9	10398
ENSG00000088325	10589.9	-0.195616	0.0538277	4.698e-06	0.00056638	TPX2	22974
ENSG00000204103	31.3419	0.19488	0.25611	0.000794999	0.0264792	MAFB	9935
ENSG00000088888	3879.39	-0.132685	0.0531715	0.00130638	0.0363717	MAVS	57506
ENSG00000087586	3751.02	-0.226316	0.0711688	6.03979e-06	0.000666109	AURKA	6790
ENSG00000130699	987.267	-0.146271	0.062855	0.00117797	0.0341262	TAF4	6874
ENSG00000101040	1907.5	0.20618	0.0830004	9.73957e-05	0.00599848	ZMYND8	23613
ENSG00000101017	331.599	0.220001	0.109444	0.000212973	0.0105207	CD40	958
ENSG00000196700	2720.14	-0.148981	0.0547521	0.000456519	0.0182441	ZNF512B	57473
ENSG00000125827	1575.7	0.14175	0.0640742	0.00171408	0.0423037	TMX4	56255
ENSG00000171456	5443.27	-0.229899	0.0570421	1.91966e-07	4.13803e-05	ASXL1	171023
ENSG00000198959	3571.49	-0.274526	0.0860731	1.64749e-06	0.000260432	TGM2	7052
ENSG00000141934	79.8983	0.238979	0.204357	0.000534327	0.0201152	PLPP2	8612
ENSG00000064666	5349.97	-0.149389	0.0499846	0.000226516	0.0110744	CNN2	1265
ENSG00000011422	950.321	0.17954	0.0731618	0.000264481	0.0123369	PLAUR	5329
ENSG00000204941	79.6255	0.843991	0.322148	8.32408e-07	0.000144423	PSG5	5673
ENSG00000125733	2349.85	-0.165995	0.0582627	0.000178075	0.00917924	TRIP10	9322
ENSG00000087086	32520.1	0.557993	0.0722455	2.45115e-16	5.81208e-13	FTL	2512
ENSG00000095752	546.076	0.205224	0.13392	0.000734274	0.0250516	IL11	3589
ENSG00000167601	21344.8	-0.229023	0.0457762	1.98262e-09	7.83521e-07	AXL	558
ENSG00000105438	3482.3	0.202472	0.0535626	1.98553e-06	0.000291218	KDELR1	10945
ENSG00000185361	285.438	-0.175223	0.104824	0.00124151	0.0351151	TNFAIP8L1	126282
ENSG00000129911	660.341	-0.150842	0.0817876	0.00216165	0.0495229	KLF16	83855
ENSG00000176619	10935	-0.235391	0.0611396	3.24375e-07	6.68823e-05	LMNB2	84823
ENSG00000104884	2831.98	-0.14414	0.0553568	0.000708649	0.0244115	ERCC2	2068
ENSG00000129946	82.0562	0.240379	0.200409	0.000522143	0.0198094	SHC2	25759
ENSG00000167491	3462.35	-0.155546	0.0496736	0.000123309	0.00710249	GATAD2A	54815
ENSG00000167658	51880	-0.110964	0.0407332	0.00122995	0.0348893	EEF2	1938
ENSG00000105323	7881.09	-0.148169	0.0573688	0.000647239	0.0230207	HNRNPUL1	11100
ENSG00000088247	9299.84	-0.127217	0.0491664	0.00122785	0.0348893	KHSRP	8570
ENSG00000130881	495.087	0.179871	0.0981795	0.000852484	0.0275758	LRP3	4037
ENSG00000105321	522.9	-0.178923	0.0823867	0.000481611	0.0187037	CCDC9	26093
ENSG00000130816	8100.62	-0.144408	0.0505069	0.000375825	0.0156925	DNMT1	1786
ENSG00000231924	27.8547	1.1397	0.578888	3.90619e-06	0.000483951	PSG1	5669
ENSG00000130402	20138.4	-0.277433	0.0658243	1.61739e-08	4.89587e-06	ACTN4	81
ENSG00000073008	4999.72	-0.145248	0.0563334	0.000723203	0.0247332	PVR	5817
ENSG00000129351	10859.8	-0.132175	0.0473444	0.000640567	0.0228588	ILF3	3609
ENSG00000128342	672.026	0.191349	0.0854356	0.00027817	0.0128075	LIF	3976
ENSG00000075218	2274.86	-0.167426	0.0540214	8.66172e-05	0.0054769	GTSE1	51512
ENSG00000138944	470.199	0.272148	0.117131	3.62436e-05	0.00291321	SHISAL1	85352
ENSG00000073150	107.367	0.242342	0.187619	0.000491482	0.0189494	PANX2	56666
ENSG00000100292	491.926	0.489186	0.0916245	7.30671e-10	3.58457e-07	HMOX1	3162
ENSG00000100284	808.337	0.237051	0.0871291	1.9977e-05	0.00182188	TOM1	10043
ENSG00000189060	15193	-0.241776	0.0708409	1.49903e-06	0.000239625	H1-0	3005
ENSG00000100345	81079.8	-0.157596	0.0539769	0.000204451	0.0101704	MYH9	4627
ENSG00000100154	616.765	-0.405101	0.108944	2.21536e-07	4.70417e-05	TTC28	23331
ENSG00000128165	922.481	-0.159932	0.06278	0.000454502	0.0182146	ADM2	79924
ENSG00000100242	1939.06	-0.150562	0.0590771	0.00064108	0.0228588	SUN2	25777
ENSG00000100083	994.847	-0.1458	0.0621094	0.00115189	0.0336844	GGA1	26088
ENSG00000100201	11282.8	-0.182764	0.0536776	1.82853e-05	0.00168926	DDX17	10521
ENSG00000100234	2695.17	-0.482795	0.0678737	3.03725e-14	4.80122e-11	TIMP3	7078
ENSG00000188064	264.903	0.204334	0.119114	0.000553556	0.0207249	WNT7B	7477
ENSG00000159228	852.52	0.196432	0.075884	0.000104211	0.006292	CBR1	873
ENSG00000183421	680.247	0.485255	0.0779315	7.62891e-12	6.78353e-09	RIPK4	54101
ENSG00000155313	1709.84	-0.207156	0.0701199	2.56636e-05	0.00220239	USP25	29761
ENSG00000142197	1637.97	-0.343559	0.0762461	3.70793e-09	1.35263e-06	DOP1B	9980
ENSG00000160213	1973.52	0.153586	0.07158	0.00124723	0.035207	CSTB	1476
ENSG00000210135	211.955	0.209488	0.159084	0.000871649	0.0281201	NA	NA
ENSG00000228253	757.52	-0.300113	0.225588	0.000202307	0.010099	ATP8	4509
ENSG00000198786	16960.6	-0.151886	0.0759733	0.00167547	0.041819	ND5	4540
