# Supplementary material for: Acute E-Cigarette Aerosol Condensate Exposure Disrupts the Transcriptome and Proteome Profiles of Human Bronchial Epithelial BEAS-2B Cells
Source: Cells. 2026 Mar 16;15(6):525. doi: 10.3390/cells15060525 (PMC13025378; doi:10.3390/cells15060525)
Supplement: Supplementary file 1 [file cells-15-00525-s001.zip › Table S2 Trifunovic et al revised.xlsx]

## Sheet: LFQ 118 3 groups first proteins
		downregulated in EC vs CTRL	upregulated in EC vs CTRL	Group Profile (Ratio) CTRL:PG/VG/EC	CTRL	upregulated in PG/VG vs CTRL				down regulated in PGVG vs CTRL
Protein Group	Protein ID	Accession	Description			PG/VG	EC	Treatments Ratio EC/PG-VG	Treatments Profile Ratio PG/VG:EC*	Avg. Mass	Significance	Coverage (%)	#Peptides	#Unique	1 CTRL 1 Area	6 CTRL 2 Area	11 CTRL 3 Area	5 PG/VG 1 Area	10 PG/VG 2 Area	15 PG/VG 3 Area	2 PG/VG+flavor+nicotine 1 Area	7 PG/VG+flavor+nicotine 2 Area	12 PG/VG+flavor+nicotine 3 Area	1 CTRL 1 Area (top-3 peptides)	6 CTRL 2 Area (top-3 peptides)	11 CTRL 3 Area (top-3 peptides)	5 PG/VG 1 Area (top-3 peptides)	10 PG/VG 2 Area (top-3 peptides)	15 PG/VG 3 Area (top-3 peptides)	2 PG/VG+flavor+nicotine 1 Area (top-3 peptides)	7 PG/VG+flavor+nicotine 2 Area (top-3 peptides)	12 PG/VG+flavor+nicotine 3 Area (top-3 peptides)	Sample Profile (Ratio)	CTRL Area	PG/VG Area	EC Area	CTRL Area (top-3 peptides)	PG/VG Area (top-3 peptides)	EC Area (top-3 peptides)	PTM
69	2832	sp|P62805|H4_HUMAN	Histone H4 OS=Homo sapiens OX=9606 GN=H4C1 PE=1 SV=2	1.00:0.81:0.48	1	0.81	0.48	0.592593	1:0.59	11367	16.61	59	8	8	112290000	30451000	30463000	68012000	19547000	32309000	27160000	38379000	27426000	74572000	22083000	23599000	58155000	15906000	23195000	20815000	18685000	18313000	1.00:0.30:0.32:0.78:0.21:0.31:0.28:0.25:0.25	58089000	40168000	31109000	40439000	32602000	19392000	Oxidation (M); Acetylation (N-term); Dihydroxy
839	3979	sp|Q96HU8|DIRA2_HUMAN	GTP-binding protein Di-Ras2 OS=Homo sapiens OX=9606 GN=DIRAS2 PE=1 SV=1	1.00:0.72:2.40	1	0.72	2.4	3.33333	1:3.33	22485	4.59	6	1	1	10268000	7138100	6738300	1788200	4192500	11477000	7716200	34304000	15825000	10268000	7138100	6738300	1788200	4192500	11477000	7716200	34304000	15825000	1.00:0.70:0.66:0.17:0.41:1.12:0.75:3.34:1.54	8048000	5819400	19282000	8048000	5819400	19282000
65	2749	sp|P35579|MYH9_HUMAN	Myosin-9 OS=Homo sapiens OX=9606 GN=MYH9 PE=1 SV=4	1.00:2.12:1.12	1	2.12	1.12	0.528302	1:0.53	226530	68.93	6	6	6	2813200	6324400	2964400	8635000	10392000	9730600	2904800	5207800	4645900	2323500	5004500	2297500	6546200	6207200	7651400	2247900	4536900	4016300	1.00:2.15:0.99:2.82:2.67:3.29:0.97:1.95:1.73	4131000	9843600	4426800	3208500	6801600	3600400	Acetylation (Protein N-term)
57	2562	sp|P12814-2|ACTN1_HUMAN	Isoform 2 of Alpha-actinin-1 OS=Homo sapiens OX=9606 GN=ACTN1	1.00:1.08:3.30	1	1.08	3.3	3.05556	1:3.06	102709	8.66	13	7	7	3511100	3946500	3904700	3912400	5496900	4426800	3287000	17663000	2465400	1960700	2369300	1620000	2215100	2402900	1826700	2012700	16417000	1210000	1.00:1.21:0.83:1.13:1.23:0.93:1.03:8.37:0.62	3862800	4612000	8187600	1983300	2148200	6546600	Carbamidomethylation; Oxidation (M)
177	2866	sp|Q15233|NONO_HUMAN	Non-POU domain-containing octamer-binding protein OS=Homo sapiens OX=9606 GN=NONO PE=1 SV=4	1.00:0.92:0.42	1	0.92	0.42	0.456522	1:0.46	54232	5.6	11	3	3	848650	6531000	1137700	1853400	4631200	1344100	609120	2096000	872420	848650	6531000	1137700	1853400	4631200	1344100	609120	2096000	872420	1.00:7.70:1.34:2.18:5.46:1.58:0.72:2.47:1.03	2839100	2609600	1192500	2839100	2609600	1192500
372	3320	sp|O43776|SYNC_HUMAN	Asparagine--tRNA ligase cytoplasmic OS=Homo sapiens OX=9606 GN=NARS1 PE=1 SV=1	1.00:0.62:0.44	1	0.62	0.44	0.709677	1:0.71	62943	12.57	2	1	1	2121600	3135300	1261700	1081500	1324900	1666600	1114800	381720	1396800	2121600	3135300	1261700	1081500	1324900	1666600	1114800	381720	1396800	1.00:1.48:0.59:0.51:0.62:0.79:0.53:0.18:0.66	2172800	1357700	964430	2172800	1357700	964430
195	3052	sp|Q93077|H2A1C_HUMAN	Histone H2A type 1-C OS=Homo sapiens OX=9606 GN=H2AC6 PE=1 SV=3	1.00:0.71:0.33	1	0.71	0.33	0.464789	1:0.46	14105	3.16	14	1	1	2590700	1609000	0	2426900	894380	1146100	1233100	815170	24870	2590700	1609000	0	2426900	894380	1146100	1233100	815170	24870	1.00:0.62:0:0.94:0.35:0.44:0.48:0.31:0.02	2099800	1489100	691040	2099800	1489100	691040
345	3267	sp|P10412|H14_HUMAN	Histone H1.4 OS=Homo sapiens OX=9606 GN=H1-4 PE=1 SV=2	1.00:0.99:3.18	1	0.99	3.18	3.21212	1:3.21	21865	11.49	13	4	4	1694700	1777800	1455500	1109600	1828000	1904000	2356900	6671000	2346100	1111300	1247400	646060	449900	1020000	1518100	2053400	5631800	1883900	1.00:1.12:0.58:0.40:0.92:1.37:1.85:5.07:1.70	1642700	1679900	3791300	1001600	995980	3189700
756	3506	sp|P49207|RL34_HUMAN	60S ribosomal protein L34 OS=Homo sapiens OX=9606 GN=RPL34 PE=1 SV=3	1.00:0.77:0.47	1	0.77	0.47	0.61039	1:0.61	13293	6.02	10	1	1	1424400	1131100	1460400	1005800	638470	1464800	593310	378550	923810	1424400	1131100	1460400	1005800	638470	1464800	593310	378550	923810	1.00:0.79:1.03:0.71:0.45:1.03:0.42:0.27:0.65	1338600	1036400	631890	1338600	1036400	631890
225	3001	sp|Q9UQ80|PA2G4_HUMAN	Proliferation-associated protein 2G4 OS=Homo sapiens OX=9606 GN=PA2G4 PE=1 SV=3	1.00:0.49:1.60	1	0.49	1.6	3.26531	1:3.27	43787	15.92	8	3	3	1738800	893350	499570	218100	259290	1046100	883620	2920200	1217300	1738800	893350	499570	218100	259290	1046100	883620	2920200	1217300	1.00:0.51:0.29:0.13:0.15:0.60:0.51:1.68:0.70	1043900	507820	1673700	1043900	507820	1673700	Carbamidomethylation
235	3040	sp|P25205-2|MCM3_HUMAN	Isoform 2 of DNA replication licensing factor MCM3 OS=Homo sapiens OX=9606 GN=MCM3	1.00:0.94:0.46	1	0.94	0.46	0.489362	1:0.49	95908	7.1	6	3	3	649370	1753500	704420	635770	1392200	900100	567580	462940	394050	649370	1753500	704420	635770	1392200	900100	567580	462940	394050	1.00:2.70:1.08:0.98:2.14:1.39:0.87:0.71:0.61	1035800	976010	474860	1035800	976010	474860	Carbamidomethylation
636	3331	sp|P11388-2|TOP2A_HUMAN	Isoform 2 of DNA topoisomerase 2-alpha OS=Homo sapiens OX=9606 GN=TOP2A	1.00:0.42:0.27	1	0.42	0.27	0.642857	1:0.64	177500	11.4	1	1	1	986990	725360	1090500	181900	561400	422490	366690	123370	263540	986990	725360	1090500	181900	561400	422490	366690	123370	263540	1.00:0.73:1.10:0.18:0.57:0.43:0.37:0.12:0.27	934270	388600	251200	934270	388600	251200
737	4169	sp|P28838-2|AMPL_HUMAN	Isoform 2 of Cytosol aminopeptidase OS=Homo sapiens OX=9606 GN=LAP3	1.00:2.13:1.28	1	2.13	1.28	0.600939	1:0.60	52771	5.16	2	1	1	892530	863060	1019800	3943600	1144100	833020	766090	2027000	753400	892530	863060	1019800	3943600	1144100	833020	766090	2027000	753400	1.00:0.97:1.14:4.42:1.28:0.93:0.86:2.27:0.84	925130	1973600	1182200	925130	1973600	1182200
440	3238	sp|Q9NZN4|EHD2_HUMAN	EH domain-containing protein 2 OS=Homo sapiens OX=9606 GN=EHD2 PE=1 SV=2	1.00:0.86:0.49	1	0.86	0.49	0.569767	1:0.57	61162	6.31	5	2	2	474800	1020600	986710	421770	945890	764140	330880	456780	437740	474800	1020600	986710	421770	945890	764140	330880	456780	437740	1.00:2.15:2.08:0.89:1.99:1.61:0.70:0.96:0.92	827380	710600	408470	827380	710600	408470
360	3633	sp|Q9UKX3|MYH13_HUMAN	Myosin-13 OS=Homo sapiens OX=9606 GN=MYH13 PE=2 SV=2	1.00:3.02:0.74	1	3.02	0.74	0.245033	1:0.25	223603	5.09	1	1	1	395680	792830	1107400	88467	1049900	5791200	414820	574300	711810	395680	792830	1107400	88467	1049900	5791200	414820	574300	711810	1.00:2.00:2.80:0.22:2.65:14.64:1.05:1.45:1.80	765310	2309900	566980	765310	2309900	566980
79	2840	sp|P68431|H31_HUMAN	Histone H3.1 OS=Homo sapiens OX=9606 GN=H3C1 PE=1 SV=2	1.00:0.52:0.29	1	0.52	0.29	0.557692	1:0.56	15404	7.19	24	1	1	759250	0	0	604660	140310	44562	61410	279310	0	759250	0	0	604660	140310	44562	61410	279310	0	1.00:0:0:0.80:0.18:0.06:0.08:0.37:0	759250	394770	221840	759250	394770	221840	Carbamidomethylation
319	3019	sp|P16401|H15_HUMAN	Histone H1.5 OS=Homo sapiens OX=9606 GN=H1-5 PE=1 SV=3	1.00:0.64:2.03	1	0.64	2.03	3.17187	1:3.17	22580	12.72	12	2	2	462280	908130	446330	246820	122040	791090	616530	2312800	760750	462280	908130	446330	246820	122040	791090	616530	2312800	760750	1.00:1.96:0.97:0.53:0.26:1.71:1.33:5.00:1.65	605580	386650	1230000	605580	386650	1230000
208	2893	sp|Q15393|SF3B3_HUMAN	Splicing factor 3B subunit 3 OS=Homo sapiens OX=9606 GN=SF3B3 PE=1 SV=4	1.00:1.01:0.38	1	1.01	0.38	0.376238	1:0.38	135577	10.11	2	1	1	291320	526850	955000	592800	804260	388770	208160	212060	260220	291320	526850	955000	592800	804260	388770	208160	212060	260220	1.00:1.81:3.28:2.03:2.76:1.33:0.71:0.73:0.89	591060	595280	226810	591060	595280	226810
263	3111	sp|P52907|CAZA1_HUMAN	F-actin-capping protein subunit alpha-1 OS=Homo sapiens OX=9606 GN=CAPZA1 PE=1 SV=3	1.00:2.89:1.83	1	2.89	1.83	0.633218	1:0.63	32923	36.28	10	2	2	602110	206810	701550	1407900	1582600	917200	915420	1016100	459060	602110	49009	441110	1069600	1331100	754530	876260	854460	262990	1.00:0.08:0.73:1.78:2.21:1.25:1.46:1.42:0.44	573200	1302600	796870	364080	1051800	664570
268	442	sp|Q92616|GCN1_HUMAN	eIF-2-alpha kinase activator GCN1 OS=Homo sapiens OX=9606 GN=GCN1 PE=1 SV=6	1.00:2.48:1.07	1	2.48	1.07	0.431452	1:0.43	292756	28.59	1	2	2	560490	527370	570560	2407000	813310	885440	651600	537930	590700	560490	527370	570560	2407000	813310	885440	651600	537930	590700	1.00:0.94:1.02:4.29:1.45:1.58:1.16:0.96:1.05	552810	1368600	593410	552810	1368600	593410
247	2992	sp|P62280|RS11_HUMAN	40S ribosomal protein S11 OS=Homo sapiens OX=9606 GN=RPS11 PE=1 SV=3	1.00:0.39:1.86	1	0.39	1.86	4.76923	1:4.77	18431	12.2	13	2	2	857650	154050	171830	165560	57512	385110	357490	2091600	472340	857650	154050	171830	165560	57512	385110	357490	2091600	472340	1.00:0.18:0.20:0.19:0.07:0.45:0.42:2.44:0.55	524380	202720	973820	524380	202720	973820
425	3401	sp|O14556|G3PT_HUMAN	Glyceraldehyde-3-phosphate dehydrogenase OS=Homo sapiens OX=9606 GN=GAPDHS PE=1 SV=2	1.00:0.67:4.12	1	0.67	4.12	6.14925	1:6.15	44501	9.08	2	1	1	649300	365580	242490	198650	170900	472040	320110	4381200	481050	649300	365580	242490	198650	170900	472040	320110	4381200	481050	1.00:0.56:0.37:0.31:0.26:0.73:0.49:6.75:0.74	419120	280530	1727400	419120	280530	1727400
252	3120	sp|P35998|PRS7_HUMAN	26S proteasome regulatory subunit 7 OS=Homo sapiens OX=9606 GN=PSMC2 PE=1 SV=3	1.00:2.06:1.75	1	2.06	1.75	0.849515	1:0.85	48634	4.03	5	1	1	375090	326730	350820	807750	0	635590	778720	703430	355190	375090	326730	350820	807750	0	635590	778720	703430	355190	1.00:0.87:0.94:2.15:0:1.69:2.08:1.88:0.95	350880	721670	612450	350880	721670	612450
479	3258	sp|Q14566|MCM6_HUMAN	DNA replication licensing factor MCM6 OS=Homo sapiens OX=9606 GN=MCM6 PE=1 SV=1	1.00:0.88:0.45	1	0.88	0.45	0.511364	1:0.51	92889	2.77	1	1	1	326190	0	0	466680	260910	133810	252970	115030	71487	326190	0	0	466680	260910	133810	252970	115030	71487	1.00:0:0:1.43:0.80:0.41:0.78:0.35:0.22	326190	287130	146500	326190	287130	146500
762	3952	sp|Q01130-2|SRSF2_HUMAN	Isoform 2 of Serine/arginine-rich splicing factor 2 OS=Homo sapiens OX=9606 GN=SRSF2	1.00:0.38:2.38	1	0.38	2.38	6.26316	1:6.26	24153	7.21	4	1	1	534950	172410	254950	94391	56387	217350	212280	1841900	237980	534950	172410	254950	94391	56387	217350	212280	1841900	237980	1.00:0.32:0.48:0.18:0.11:0.41:0.40:3.44:0.44	320770	122710	764040	320770	122710	764040
920	3889	sp|P02792|FRIL_HUMAN	Ferritin light chain OS=Homo sapiens OX=9606 GN=FTL PE=1 SV=2	1.00:2.31:1.39	1	2.31	1.39	0.601732	1:0.60	20020	2.44	9	1	1	297820	115730	501460	1061900	507840	542850	919290	139820	209490	297820	115730	501460	1061900	507840	542850	919290	139820	209490	1.00:0.39:1.68:3.57:1.71:1.82:3.09:0.47:0.70	305000	704200	422870	305000	704200	422870
739	4359	sp|P52333-2|JAK3_HUMAN	Isoform 1 of Tyrosine-protein kinase JAK3 OS=Homo sapiens OX=9606 GN=JAK3	1.00:0.74:6.47	1	0.74	6.47	8.74324	1:8.74	121267	13.02	1	1	1	358930	251280	202920	205120	139390	257960	208990	4841000	214240	358930	251280	202920	205120	139390	257960	208990	4841000	214240	1.00:0.70:0.57:0.57:0.39:0.72:0.58:13.49:0.60	271040	200820	1754700	271040	200820	1754700	Carbamidomethylation
409	79218	sp|P33176|KINH_HUMAN	Kinesin-1 heavy chain OS=Homo sapiens OX=9606 GN=KIF5B PE=1 SV=1	1.00:2.17:1.62	1	2.17	1.62	0.746544	1:0.75	109685	2.22	3	1	1	34508	287330	310870	619780	345690	404780	415420	360860	247140	34508	287330	310870	619780	345690	404780	415420	360860	247140	1.00:8.33:9.01:17.96:10.02:11.73:12.04:10.46:7.16	210900	456750	341140	210900	456750	341140
85	2841	sp|Q71DI3|H32_HUMAN	Histone H3.2 OS=Homo sapiens OX=9606 GN=H3C15 PE=1 SV=3	1.00:1.15:0.48	1	1.15	0.48	0.417391	1:0.42	15388	2.73	24	1	1	292120	0	105010	325800	143310	214030	53476	138180	93288	292120	0	105010	325800	143310	214030	53476	138180	93288	1.00:0:0.36:1.12:0.49:0.73:0.18:0.47:0.32	198570	227710	94980	198570	227710	94980	Carbamidomethylation
459	3559	sp|O75131|CPNE3_HUMAN	Copine-3 OS=Homo sapiens OX=9606 GN=CPNE3 PE=1 SV=1	1.00:2.38:0.80	1	2.38	0.8	0.336134	1:0.34	60131	49.18	4	1	1	162320	173810	246850	313940	634840	437730	142190	169920	0	162320	173810	246850	313940	634840	437730	142190	169920	0	1.00:1.07:1.52:1.93:3.91:2.70:0.88:1.05:0	194330	462170	156050	194330	462170	156050	Carbamidomethylation
495	3373	sp|P36873-2|PP1G_HUMAN	Isoform 2 of Serine/threonine-protein phosphatase PP1-gamma catalytic subunit OS=Homo sapiens OX=9606 GN=PPP1CC	1.00:2.31:1.21	1	2.31	1.21	0.52381	1:0.52	38518	2.43	4	1	1	84044	95189	282780	207950	443290	415910	255660	129760	173880	84044	95189	282780	207950	443290	415910	255660	129760	173880	1.00:1.13:3.36:2.47:5.27:4.95:3.04:1.54:2.07	154000	355710	186430	154000	355710	186430	Acetylation (Protein N-term)
987	7270	sp|Q16740|CLPP_HUMAN	ATP-dependent Clp protease proteolytic subunit mitochondrial OS=Homo sapiens OX=9606 GN=CLPP PE=1 SV=1	1.00:0.90:6.43	1	0.9	6.43	7.14444	1:7.14	30180	12.8	3	1	1	77443	106380	85478	70795	57582	113770	45640	1566300	120620	77443	106380	85478	70795	57582	113770	45640	1566300	120620	1.00:1.37:1.10:0.91:0.74:1.47:0.59:20.22:1.56	89768	80714	577500	89768	80714	577500
793	265229	sp|P09960-3|LKHA4_HUMAN	Isoform 3 of Leukotriene A-4 hydrolase OS=Homo sapiens OX=9606 GN=LTA4H	1.00:2.19:0.97	1	2.19	0.97	0.442922	1:0.44	57300	2.52	4	1	1	38378	46268	146890	230920	197580	79194	77498	59382	87446	38378	46268	146890	230920	197580	79194	77498	59382	87446	1.00:1.21:3.83:6.02:5.15:2.06:2.02:1.55:2.28	77177	169230	74775	77177	169230	74775	Carbamidomethylation
709	4534	sp|Q8WWM7|ATX2L_HUMAN	Ataxin-2-like protein OS=Homo sapiens OX=9606 GN=ATXN2L PE=1 SV=2	1.00:0.91:2.39	1	0.91	2.39	2.62637	1:2.63	113374	4.82	2	1	1	99884	66246	48463	0	36043	93699	59662	328680	124230	99884	66246	48463	0	36043	93699	59662	328680	124230	1.00:0.66:0.49:0:0.36:0.94:0.60:3.29:1.24	71531	64871	170860	71531	64871	170860
807	3824	sp|P51991-2|ROA3_HUMAN	Isoform 2 of Heterogeneous nuclear ribonucleoprotein A3 OS=Homo sapiens OX=9606 GN=HNRNPA3	1.00:0.56:7.03	1	0.56	7.03	12.5536	1:12.55	37029	13.68	6	1	1	83645	36821	21824	13417	13298	52827	17745	924760	58474	83645	36821	21824	13417	13298	52827	17745	924760	58474	1.00:0.44:0.26:0.16:0.16:0.63:0.21:11.06:0.70	47430	26514	333660	47430	26514	333660
			* bold red numbers represent upregulated EC vs PG/VG, while bold blue numbers downregulated. Yellow shade demonstrate oposite trend to previous analysis regarding control

## Sheet: LFQ 118 top proteins
Protein Group	Protein ID	Accession	Description	Avg. Mass	Significance	Coverage (%)	#Peptides	#Unique	1 CTRL 1 Area	6 CTRL 2 Area	11 CTRL 3 Area	5 PG/VG 1 Area	10 PG/VG 2 Area	15 PG/VG 3 Area	2 PG/VG+flavor+nicotine 1 Area	7 PG/VG+flavor+nicotine 2 Area	12 PG/VG+flavor+nicotine 3 Area	1 CTRL 1 Area (top-3 peptides)	6 CTRL 2 Area (top-3 peptides)	11 CTRL 3 Area (top-3 peptides)	5 PG/VG 1 Area (top-3 peptides)	10 PG/VG 2 Area (top-3 peptides)	15 PG/VG 3 Area (top-3 peptides)	2 PG/VG+flavor+nicotine 1 Area (top-3 peptides)	7 PG/VG+flavor+nicotine 2 Area (top-3 peptides)	12 PG/VG+flavor+nicotine 3 Area (top-3 peptides)	Sample Profile (Ratio)	CTRL Area	PG/VG Area	EC Area	CTRL Area (top-3 peptides)	PG/VG Area (top-3 peptides)	EC Area (top-3 peptides)	Group Profile (Ratio)	PTM
65	2749	sp|P35579|MYH9_HUMAN	Myosin-9 OS=Homo sapiens OX=9606 GN=MYH9 PE=1 SV=4	226530	68.93	6	6	6	2813200	6324400	2964400	8635000	10392000	9730600	2904800	5207800	4645900	2323500	5004500	2297500	6546200	6207200	7651400	2247900	4536900	4016300	1.00:2.15:0.99:2.82:2.67:3.29:0.97:1.95:1.73	4131000	9843600	4426800	3208500	6801600	3600400	1.00:2.12:1.12	Acetylation (Protein N-term)
459	3559	sp|O75131|CPNE3_HUMAN	Copine-3 OS=Homo sapiens OX=9606 GN=CPNE3 PE=1 SV=1	60131	49.18	4	1	1	162320	173810	246850	313940	634840	437730	142190	169920	0	162320	173810	246850	313940	634840	437730	142190	169920	0	1.00:1.07:1.52:1.93:3.91:2.70:0.88:1.05:0	194330	462170	156050	194330	462170	156050	1.00:2.38:0.80	Carbamidomethylation
263	3111	sp|P52907|CAZA1_HUMAN	F-actin-capping protein subunit alpha-1 OS=Homo sapiens OX=9606 GN=CAPZA1 PE=1 SV=3	32923	36.28	10	2	2	602110	206810	701550	1407900	1582600	917200	915420	1016100	459060	602110	49009	441110	1069600	1331100	754530	876260	854460	262990	1.00:0.08:0.73:1.78:2.21:1.25:1.46:1.42:0.44	573200	1302600	796870	364080	1051800	664570	1.00:2.89:1.83
268	442	sp|Q92616|GCN1_HUMAN	eIF-2-alpha kinase activator GCN1 OS=Homo sapiens OX=9606 GN=GCN1 PE=1 SV=6	292756	28.59	1	2	2	560490	527370	570560	2407000	813310	885440	651600	537930	590700	560490	527370	570560	2407000	813310	885440	651600	537930	590700	1.00:0.94:1.02:4.29:1.45:1.58:1.16:0.96:1.05	552810	1368600	593410	552810	1368600	593410	1.00:2.48:1.07
69	2832	sp|P62805|H4_HUMAN	Histone H4 OS=Homo sapiens OX=9606 GN=H4C1 PE=1 SV=2	11367	16.61	59	8	8	112290000	30451000	30463000	68012000	19547000	32309000	27160000	38379000	27426000	74572000	22083000	23599000	58155000	15906000	23195000	20815000	18685000	18313000	1.00:0.30:0.32:0.78:0.21:0.31:0.28:0.25:0.25	58089000	40168000	31109000	40439000	32602000	19392000	1.00:0.81:0.48	Oxidation (M); Acetylation (N-term); Dihydroxy
225	3001	sp|Q9UQ80|PA2G4_HUMAN	Proliferation-associated protein 2G4 OS=Homo sapiens OX=9606 GN=PA2G4 PE=1 SV=3	43787	15.92	8	3	3	1738800	893350	499570	218100	259290	1046100	883620	2920200	1217300	1738800	893350	499570	218100	259290	1046100	883620	2920200	1217300	1.00:0.51:0.29:0.13:0.15:0.60:0.51:1.68:0.70	1043900	507820	1673700	1043900	507820	1673700	1.00:0.49:1.60	Carbamidomethylation
807	3824	sp|P51991-2|ROA3_HUMAN	Isoform 2 of Heterogeneous nuclear ribonucleoprotein A3 OS=Homo sapiens OX=9606 GN=HNRNPA3	37029	13.68	6	1	1	83645	36821	21824	13417	13298	52827	17745	924760	58474	83645	36821	21824	13417	13298	52827	17745	924760	58474	1.00:0.44:0.26:0.16:0.16:0.63:0.21:11.06:0.70	47430	26514	333660	47430	26514	333660	1.00:0.56:7.03
807	3825	sp|P51991|ROA3_HUMAN	Heterogeneous nuclear ribonucleoprotein A3 OS=Homo sapiens OX=9606 GN=HNRNPA3 PE=1 SV=2	39595	13.68	6	1	1	83645	36821	21824	13417	13298	52827	17745	924760	58474	83645	36821	21824	13417	13298	52827	17745	924760	58474	1.00:0.44:0.26:0.16:0.16:0.63:0.21:11.06:0.70	47430	26514	333660	47430	26514	333660	1.00:0.56:7.03
739	4359	sp|P52333-2|JAK3_HUMAN	Isoform 1 of Tyrosine-protein kinase JAK3 OS=Homo sapiens OX=9606 GN=JAK3	121267	13.02	1	1	1	358930	251280	202920	205120	139390	257960	208990	4841000	214240	358930	251280	202920	205120	139390	257960	208990	4841000	214240	1.00:0.70:0.57:0.57:0.39:0.72:0.58:13.49:0.60	271040	200820	1754700	271040	200820	1754700	1.00:0.74:6.47	Carbamidomethylation
739	4360	sp|P52333|JAK3_HUMAN	Tyrosine-protein kinase JAK3 OS=Homo sapiens OX=9606 GN=JAK3 PE=1 SV=2	125099	13.02	1	1	1	358930	251280	202920	205120	139390	257960	208990	4841000	214240	358930	251280	202920	205120	139390	257960	208990	4841000	214240	1.00:0.70:0.57:0.57:0.39:0.72:0.58:13.49:0.60	271040	200820	1754700	271040	200820	1754700	1.00:0.74:6.47	Carbamidomethylation
987	7270	sp|Q16740|CLPP_HUMAN	ATP-dependent Clp protease proteolytic subunit mitochondrial OS=Homo sapiens OX=9606 GN=CLPP PE=1 SV=1	30180	12.8	3	1	1	77443	106380	85478	70795	57582	113770	45640	1566300	120620	77443	106380	85478	70795	57582	113770	45640	1566300	120620	1.00:1.37:1.10:0.91:0.74:1.47:0.59:20.22:1.56	89768	80714	577500	89768	80714	577500	1.00:0.90:6.43
319	3019	sp|P16401|H15_HUMAN	Histone H1.5 OS=Homo sapiens OX=9606 GN=H1-5 PE=1 SV=3	22580	12.72	12	2	2	462280	908130	446330	246820	122040	791090	616530	2312800	760750	462280	908130	446330	246820	122040	791090	616530	2312800	760750	1.00:1.96:0.97:0.53:0.26:1.71:1.33:5.00:1.65	605580	386650	1230000	605580	386650	1230000	1.00:0.64:2.03
372	3320	sp|O43776|SYNC_HUMAN	Asparagine--tRNA ligase cytoplasmic OS=Homo sapiens OX=9606 GN=NARS1 PE=1 SV=1	62943	12.57	2	1	1	2121600	3135300	1261700	1081500	1324900	1666600	1114800	381720	1396800	2121600	3135300	1261700	1081500	1324900	1666600	1114800	381720	1396800	1.00:1.48:0.59:0.51:0.62:0.79:0.53:0.18:0.66	2172800	1357700	964430	2172800	1357700	964430	1.00:0.62:0.44
247	2992	sp|P62280|RS11_HUMAN	40S ribosomal protein S11 OS=Homo sapiens OX=9606 GN=RPS11 PE=1 SV=3	18431	12.2	13	2	2	857650	154050	171830	165560	57512	385110	357490	2091600	472340	857650	154050	171830	165560	57512	385110	357490	2091600	472340	1.00:0.18:0.20:0.19:0.07:0.45:0.42:2.44:0.55	524380	202720	973820	524380	202720	973820	1.00:0.39:1.86
345	3267	sp|P10412|H14_HUMAN	Histone H1.4 OS=Homo sapiens OX=9606 GN=H1-4 PE=1 SV=2	21865	11.49	13	4	4	1694700	1777800	1455500	1109600	1828000	1904000	2356900	6671000	2346100	1111300	1247400	646060	449900	1020000	1518100	2053400	5631800	1883900	1.00:1.12:0.58:0.40:0.92:1.37:1.85:5.07:1.70	1642700	1679900	3791300	1001600	995980	3189700	1.00:0.99:3.18
345	3268	sp|P16402|H13_HUMAN	Histone H1.3 OS=Homo sapiens OX=9606 GN=H1-3 PE=1 SV=2	22350	11.49	13	4	4	1694700	1777800	1455500	1109600	1828000	1904000	2356900	6671000	2346100	1111300	1247400	646060	449900	1020000	1518100	2053400	5631800	1883900	1.00:1.12:0.58:0.40:0.92:1.37:1.85:5.07:1.70	1642700	1679900	3791300	1001600	995980	3189700	1.00:0.99:3.18
345	3266	sp|P16403|H12_HUMAN	Histone H1.2 OS=Homo sapiens OX=9606 GN=H1-2 PE=1 SV=2	21365	11.49	13	4	4	1694700	1777800	1455500	1109600	1828000	1904000	2356900	6671000	2346100	1111300	1247400	646060	449900	1020000	1518100	2053400	5631800	1883900	1.00:1.12:0.58:0.40:0.92:1.37:1.85:5.07:1.70	1642700	1679900	3791300	1001600	995980	3189700	1.00:0.99:3.18
636	3331	sp|P11388-2|TOP2A_HUMAN	Isoform 2 of DNA topoisomerase 2-alpha OS=Homo sapiens OX=9606 GN=TOP2A	177500	11.4	1	1	1	986990	725360	1090500	181900	561400	422490	366690	123370	263540	986990	725360	1090500	181900	561400	422490	366690	123370	263540	1.00:0.73:1.10:0.18:0.57:0.43:0.37:0.12:0.27	934270	388600	251200	934270	388600	251200	1.00:0.42:0.27
636	3332	sp|P11388-3|TOP2A_HUMAN	Isoform 3 of DNA topoisomerase 2-alpha OS=Homo sapiens OX=9606 GN=TOP2A	178711	11.4	1	1	1	986990	725360	1090500	181900	561400	422490	366690	123370	263540	986990	725360	1090500	181900	561400	422490	366690	123370	263540	1.00:0.73:1.10:0.18:0.57:0.43:0.37:0.12:0.27	934270	388600	251200	934270	388600	251200	1.00:0.42:0.27
636	3333	sp|P11388-4|TOP2A_HUMAN	Isoform 4 of DNA topoisomerase 2-alpha OS=Homo sapiens OX=9606 GN=TOP2A	182680	11.4	1	1	1	986990	725360	1090500	181900	561400	422490	366690	123370	263540	986990	725360	1090500	181900	561400	422490	366690	123370	263540	1.00:0.73:1.10:0.18:0.57:0.43:0.37:0.12:0.27	934270	388600	251200	934270	388600	251200	1.00:0.42:0.27
636	3330	sp|P11388|TOP2A_HUMAN	DNA topoisomerase 2-alpha OS=Homo sapiens OX=9606 GN=TOP2A PE=1 SV=3	174384	11.4	1	1	1	986990	725360	1090500	181900	561400	422490	366690	123370	263540	986990	725360	1090500	181900	561400	422490	366690	123370	263540	1.00:0.73:1.10:0.18:0.57:0.43:0.37:0.12:0.27	934270	388600	251200	934270	388600	251200	1.00:0.42:0.27
208	2893	sp|Q15393|SF3B3_HUMAN	Splicing factor 3B subunit 3 OS=Homo sapiens OX=9606 GN=SF3B3 PE=1 SV=4	135577	10.11	2	1	1	291320	526850	955000	592800	804260	388770	208160	212060	260220	291320	526850	955000	592800	804260	388770	208160	212060	260220	1.00:1.81:3.28:2.03:2.76:1.33:0.71:0.73:0.89	591060	595280	226810	591060	595280	226810	1.00:1.01:0.38
425	3401	sp|O14556|G3PT_HUMAN	Glyceraldehyde-3-phosphate dehydrogenase OS=Homo sapiens OX=9606 GN=GAPDHS PE=1 SV=2	44501	9.08	2	1	1	649300	365580	242490	198650	170900	472040	320110	4381200	481050	649300	365580	242490	198650	170900	472040	320110	4381200	481050	1.00:0.56:0.37:0.31:0.26:0.73:0.49:6.75:0.74	419120	280530	1727400	419120	280530	1727400	1.00:0.67:4.12
57	2562	sp|P12814-2|ACTN1_HUMAN	Isoform 2 of Alpha-actinin-1 OS=Homo sapiens OX=9606 GN=ACTN1	102709	8.66	13	7	7	3511100	3946500	3904700	3912400	5496900	4426800	3287000	17663000	2465400	1960700	2369300	1620000	2215100	2402900	1826700	2012700	16417000	1210000	1.00:1.21:0.83:1.13:1.23:0.93:1.03:8.37:0.62	3862800	4612000	8187600	1983300	2148200	6546600	1.00:1.08:3.30	Carbamidomethylation; Oxidation (M)
57	2563	sp|P12814-3|ACTN1_HUMAN	Isoform 3 of Alpha-actinin-1 OS=Homo sapiens OX=9606 GN=ACTN1	105568	8.66	13	7	7	3511100	3946500	3904700	3912400	5496900	4426800	3287000	17663000	2465400	1960700	2369300	1620000	2215100	2402900	1826700	2012700	16417000	1210000	1.00:1.21:0.83:1.13:1.23:0.93:1.03:8.37:0.62	3862800	4612000	8187600	1983300	2148200	6546600	1.00:1.08:3.30	Carbamidomethylation; Oxidation (M)
57	2564	sp|P12814|ACTN1_HUMAN	Alpha-actinin-1 OS=Homo sapiens OX=9606 GN=ACTN1 PE=1 SV=2	103058	8.66	13	7	7	3511100	3946500	3904700	3912400	5496900	4426800	3287000	17663000	2465400	1960700	2369300	1620000	2215100	2402900	1826700	2012700	16417000	1210000	1.00:1.21:0.83:1.13:1.23:0.93:1.03:8.37:0.62	3862800	4612000	8187600	1983300	2148200	6546600	1.00:1.08:3.30	Carbamidomethylation; Oxidation (M)
762	3952	sp|Q01130-2|SRSF2_HUMAN	Isoform 2 of Serine/arginine-rich splicing factor 2 OS=Homo sapiens OX=9606 GN=SRSF2	24153	7.21	4	1	1	534950	172410	254950	94391	56387	217350	212280	1841900	237980	534950	172410	254950	94391	56387	217350	212280	1841900	237980	1.00:0.32:0.48:0.18:0.11:0.41:0.40:3.44:0.44	320770	122710	764040	320770	122710	764040	1.00:0.38:2.38
762	3955	sp|Q01130|SRSF2_HUMAN	Serine/arginine-rich splicing factor 2 OS=Homo sapiens OX=9606 GN=SRSF2 PE=1 SV=4	25476	7.21	4	1	1	534950	172410	254950	94391	56387	217350	212280	1841900	237980	534950	172410	254950	94391	56387	217350	212280	1841900	237980	1.00:0.32:0.48:0.18:0.11:0.41:0.40:3.44:0.44	320770	122710	764040	320770	122710	764040	1.00:0.38:2.38
79	2840	sp|P68431|H31_HUMAN	Histone H3.1 OS=Homo sapiens OX=9606 GN=H3C1 PE=1 SV=2	15404	7.19	24	1	1	759250	0	0	604660	140310	44562	61410	279310	0	759250	0	0	604660	140310	44562	61410	279310	0	1.00:0:0:0.80:0.18:0.06:0.08:0.37:0	759250	394770	221840	759250	394770	221840	1.00:0.52:0.29	Carbamidomethylation
235	3040	sp|P25205-2|MCM3_HUMAN	Isoform 2 of DNA replication licensing factor MCM3 OS=Homo sapiens OX=9606 GN=MCM3	95908	7.1	6	3	3	649370	1753500	704420	635770	1392200	900100	567580	462940	394050	649370	1753500	704420	635770	1392200	900100	567580	462940	394050	1.00:2.70:1.08:0.98:2.14:1.39:0.87:0.71:0.61	1035800	976010	474860	1035800	976010	474860	1.00:0.94:0.46	Carbamidomethylation
235	3039	sp|P25205|MCM3_HUMAN	DNA replication licensing factor MCM3 OS=Homo sapiens OX=9606 GN=MCM3 PE=1 SV=3	90981	7.1	7	3	3	649370	1753500	704420	635770	1392200	900100	567580	462940	394050	649370	1753500	704420	635770	1392200	900100	567580	462940	394050	1.00:2.70:1.08:0.98:2.14:1.39:0.87:0.71:0.61	1035800	976010	474860	1035800	976010	474860	1.00:0.94:0.46	Carbamidomethylation
440	3238	sp|Q9NZN4|EHD2_HUMAN	EH domain-containing protein 2 OS=Homo sapiens OX=9606 GN=EHD2 PE=1 SV=2	61162	6.31	5	2	2	474800	1020600	986710	421770	945890	764140	330880	456780	437740	474800	1020600	986710	421770	945890	764140	330880	456780	437740	1.00:2.15:2.08:0.89:1.99:1.61:0.70:0.96:0.92	827380	710600	408470	827380	710600	408470	1.00:0.86:0.49
756	3506	sp|P49207|RL34_HUMAN	60S ribosomal protein L34 OS=Homo sapiens OX=9606 GN=RPL34 PE=1 SV=3	13293	6.02	10	1	1	1424400	1131100	1460400	1005800	638470	1464800	593310	378550	923810	1424400	1131100	1460400	1005800	638470	1464800	593310	378550	923810	1.00:0.79:1.03:0.71:0.45:1.03:0.42:0.27:0.65	1338600	1036400	631890	1338600	1036400	631890	1.00:0.77:0.47
177	2866	sp|Q15233|NONO_HUMAN	Non-POU domain-containing octamer-binding protein OS=Homo sapiens OX=9606 GN=NONO PE=1 SV=4	54232	5.6	11	3	3	848650	6531000	1137700	1853400	4631200	1344100	609120	2096000	872420	848650	6531000	1137700	1853400	4631200	1344100	609120	2096000	872420	1.00:7.70:1.34:2.18:5.46:1.58:0.72:2.47:1.03	2839100	2609600	1192500	2839100	2609600	1192500	1.00:0.92:0.42
177	2865	sp|Q15233-2|NONO_HUMAN	Isoform 2 of Non-POU domain-containing octamer-binding protein OS=Homo sapiens OX=9606 GN=NONO	43866	5.6	14	3	3	848650	6531000	1137700	1853400	4631200	1344100	609120	2096000	872420	848650	6531000	1137700	1853400	4631200	1344100	609120	2096000	872420	1.00:7.70:1.34:2.18:5.46:1.58:0.72:2.47:1.03	2839100	2609600	1192500	2839100	2609600	1192500	1.00:0.92:0.42
737	4169	sp|P28838-2|AMPL_HUMAN	Isoform 2 of Cytosol aminopeptidase OS=Homo sapiens OX=9606 GN=LAP3	52771	5.16	2	1	1	892530	863060	1019800	3943600	1144100	833020	766090	2027000	753400	892530	863060	1019800	3943600	1144100	833020	766090	2027000	753400	1.00:0.97:1.14:4.42:1.28:0.93:0.86:2.27:0.84	925130	1973600	1182200	925130	1973600	1182200	1.00:2.13:1.28
737	4170	sp|P28838|AMPL_HUMAN	Cytosol aminopeptidase OS=Homo sapiens OX=9606 GN=LAP3 PE=1 SV=3	56166	5.16	2	1	1	892530	863060	1019800	3943600	1144100	833020	766090	2027000	753400	892530	863060	1019800	3943600	1144100	833020	766090	2027000	753400	1.00:0.97:1.14:4.42:1.28:0.93:0.86:2.27:0.84	925130	1973600	1182200	925130	1973600	1182200	1.00:2.13:1.28
360	3633	sp|Q9UKX3|MYH13_HUMAN	Myosin-13 OS=Homo sapiens OX=9606 GN=MYH13 PE=2 SV=2	223603	5.09	1	1	1	395680	792830	1107400	88467	1049900	5791200	414820	574300	711810	395680	792830	1107400	88467	1049900	5791200	414820	574300	711810	1.00:2.00:2.80:0.22:2.65:14.64:1.05:1.45:1.80	765310	2309900	566980	765310	2309900	566980	1.00:3.02:0.74
709	4534	sp|Q8WWM7|ATX2L_HUMAN	Ataxin-2-like protein OS=Homo sapiens OX=9606 GN=ATXN2L PE=1 SV=2	113374	4.82	2	1	1	99884	66246	48463	0	36043	93699	59662	328680	124230	99884	66246	48463	0	36043	93699	59662	328680	124230	1.00:0.66:0.49:0:0.36:0.94:0.60:3.29:1.24	71531	64871	170860	71531	64871	170860	1.00:0.91:2.39
709	13920	sp|Q8WWM7-9|ATX2L_HUMAN	Isoform 9 of Ataxin-2-like protein OS=Homo sapiens OX=9606 GN=ATXN2L	112091	4.82	2	1	1	99884	66246	48463	0	36043	93699	59662	328680	124230	99884	66246	48463	0	36043	93699	59662	328680	124230	1.00:0.66:0.49:0:0.36:0.94:0.60:3.29:1.24	71531	64871	170860	71531	64871	170860	1.00:0.91:2.39
709	13921	sp|Q8WWM7-2|ATX2L_HUMAN	Isoform 2 of Ataxin-2-like protein OS=Homo sapiens OX=9606 GN=ATXN2L	111920	4.82	2	1	1	99884	66246	48463	0	36043	93699	59662	328680	124230	99884	66246	48463	0	36043	93699	59662	328680	124230	1.00:0.66:0.49:0:0.36:0.94:0.60:3.29:1.24	71531	64871	170860	71531	64871	170860	1.00:0.91:2.39
709	4533	sp|Q8WWM7-8|ATX2L_HUMAN	Isoform 8 of Ataxin-2-like protein OS=Homo sapiens OX=9606 GN=ATXN2L	110143	4.82	2	1	1	99884	66246	48463	0	36043	93699	59662	328680	124230	99884	66246	48463	0	36043	93699	59662	328680	124230	1.00:0.66:0.49:0:0.36:0.94:0.60:3.29:1.24	71531	64871	170860	71531	64871	170860	1.00:0.91:2.39
709	13917	sp|Q8WWM7-6|ATX2L_HUMAN	Isoform 6 of Ataxin-2-like protein OS=Homo sapiens OX=9606 GN=ATXN2L	102895	4.82	2	1	1	99884	66246	48463	0	36043	93699	59662	328680	124230	99884	66246	48463	0	36043	93699	59662	328680	124230	1.00:0.66:0.49:0:0.36:0.94:0.60:3.29:1.24	71531	64871	170860	71531	64871	170860	1.00:0.91:2.39
709	13918	sp|Q8WWM7-4|ATX2L_HUMAN	Isoform 4 of Ataxin-2-like protein OS=Homo sapiens OX=9606 GN=ATXN2L	110326	4.82	2	1	1	99884	66246	48463	0	36043	93699	59662	328680	124230	99884	66246	48463	0	36043	93699	59662	328680	124230	1.00:0.66:0.49:0:0.36:0.94:0.60:3.29:1.24	71531	64871	170860	71531	64871	170860	1.00:0.91:2.39
709	13919	sp|Q8WWM7-5|ATX2L_HUMAN	Isoform 5 of Ataxin-2-like protein OS=Homo sapiens OX=9606 GN=ATXN2L	110177	4.82	2	1	1	99884	66246	48463	0	36043	93699	59662	328680	124230	99884	66246	48463	0	36043	93699	59662	328680	124230	1.00:0.66:0.49:0:0.36:0.94:0.60:3.29:1.24	71531	64871	170860	71531	64871	170860	1.00:0.91:2.39
709	13922	sp|Q8WWM7-3|ATX2L_HUMAN	Isoform 3 of Ataxin-2-like protein OS=Homo sapiens OX=9606 GN=ATXN2L	115582	4.82	2	1	1	99884	66246	48463	0	36043	93699	59662	328680	124230	99884	66246	48463	0	36043	93699	59662	328680	124230	1.00:0.66:0.49:0:0.36:0.94:0.60:3.29:1.24	71531	64871	170860	71531	64871	170860	1.00:0.91:2.39
839	3979	sp|Q96HU8|DIRA2_HUMAN	GTP-binding protein Di-Ras2 OS=Homo sapiens OX=9606 GN=DIRAS2 PE=1 SV=1	22485	4.59	6	1	1	10268000	7138100	6738300	1788200	4192500	11477000	7716200	34304000	15825000	10268000	7138100	6738300	1788200	4192500	11477000	7716200	34304000	15825000	1.00:0.70:0.66:0.17:0.41:1.12:0.75:3.34:1.54	8048000	5819400	19282000	8048000	5819400	19282000	1.00:0.72:2.40
252	3120	sp|P35998|PRS7_HUMAN	26S proteasome regulatory subunit 7 OS=Homo sapiens OX=9606 GN=PSMC2 PE=1 SV=3	48634	4.03	5	1	1	375090	326730	350820	807750	0	635590	778720	703430	355190	375090	326730	350820	807750	0	635590	778720	703430	355190	1.00:0.87:0.94:2.15:0:1.69:2.08:1.88:0.95	350880	721670	612450	350880	721670	612450	1.00:2.06:1.75
195	3052	sp|Q93077|H2A1C_HUMAN	Histone H2A type 1-C OS=Homo sapiens OX=9606 GN=H2AC6 PE=1 SV=3	14105	3.16	14	1	1	2590700	1609000	0	2426900	894380	1146100	1233100	815170	24870	2590700	1609000	0	2426900	894380	1146100	1233100	815170	24870	1.00:0.62:0:0.94:0.35:0.44:0.48:0.31:0.02	2099800	1489100	691040	2099800	1489100	691040	1.00:0.71:0.33
195	3051	sp|Q7L7L0|H2A3_HUMAN	Histone H2A type 3 OS=Homo sapiens OX=9606 GN=H2AW PE=1 SV=3	14121	3.16	14	1	1	2590700	1609000	0	2426900	894380	1146100	1233100	815170	24870	2590700	1609000	0	2426900	894380	1146100	1233100	815170	24870	1.00:0.62:0:0.94:0.35:0.44:0.48:0.31:0.02	2099800	1489100	691040	2099800	1489100	691040	1.00:0.71:0.33
195	3053	sp|P04908|H2A1B_HUMAN	Histone H2A type 1-B/E OS=Homo sapiens OX=9606 GN=H2AC4 PE=1 SV=2	14135	3.16	14	1	1	2590700	1609000	0	2426900	894380	1146100	1233100	815170	24870	2590700	1609000	0	2426900	894380	1146100	1233100	815170	24870	1.00:0.62:0:0.94:0.35:0.44:0.48:0.31:0.02	2099800	1489100	691040	2099800	1489100	691040	1.00:0.71:0.33
479	3258	sp|Q14566|MCM6_HUMAN	DNA replication licensing factor MCM6 OS=Homo sapiens OX=9606 GN=MCM6 PE=1 SV=1	92889	2.77	1	1	1	326190	0	0	466680	260910	133810	252970	115030	71487	326190	0	0	466680	260910	133810	252970	115030	71487	1.00:0:0:1.43:0.80:0.41:0.78:0.35:0.22	326190	287130	146500	326190	287130	146500	1.00:0.88:0.45
85	2841	sp|Q71DI3|H32_HUMAN	Histone H3.2 OS=Homo sapiens OX=9606 GN=H3C15 PE=1 SV=3	15388	2.73	24	1	1	292120	0	105010	325800	143310	214030	53476	138180	93288	292120	0	105010	325800	143310	214030	53476	138180	93288	1.00:0:0.36:1.12:0.49:0.73:0.18:0.47:0.32	198570	227710	94980	198570	227710	94980	1.00:1.15:0.48	Carbamidomethylation
793	265229	sp|P09960-3|LKHA4_HUMAN	Isoform 3 of Leukotriene A-4 hydrolase OS=Homo sapiens OX=9606 GN=LTA4H	57300	2.52	4	1	1	38378	46268	146890	230920	197580	79194	77498	59382	87446	38378	46268	146890	230920	197580	79194	77498	59382	87446	1.00:1.21:3.83:6.02:5.15:2.06:2.02:1.55:2.28	77177	169230	74775	77177	169230	74775	1.00:2.19:0.97	Carbamidomethylation
793	4398	sp|P09960-2|LKHA4_HUMAN	Isoform 2 of Leukotriene A-4 hydrolase OS=Homo sapiens OX=9606 GN=LTA4H	59733	2.52	3	1	1	38378	46268	146890	230920	197580	79194	77498	59382	87446	38378	46268	146890	230920	197580	79194	77498	59382	87446	1.00:1.21:3.83:6.02:5.15:2.06:2.02:1.55:2.28	77177	169230	74775	77177	169230	74775	1.00:2.19:0.97	Carbamidomethylation
793	13899	sp|P09960|LKHA4_HUMAN	Leukotriene A-4 hydrolase OS=Homo sapiens OX=9606 GN=LTA4H PE=1 SV=2	69285	2.52	3	1	1	38378	46268	146890	230920	197580	79194	77498	59382	87446	38378	46268	146890	230920	197580	79194	77498	59382	87446	1.00:1.21:3.83:6.02:5.15:2.06:2.02:1.55:2.28	77177	169230	74775	77177	169230	74775	1.00:2.19:0.97	Carbamidomethylation
793	13898	sp|P09960-4|LKHA4_HUMAN	Isoform 4 of Leukotriene A-4 hydrolase OS=Homo sapiens OX=9606 GN=LTA4H	66852	2.52	3	1	1	38378	46268	146890	230920	197580	79194	77498	59382	87446	38378	46268	146890	230920	197580	79194	77498	59382	87446	1.00:1.21:3.83:6.02:5.15:2.06:2.02:1.55:2.28	77177	169230	74775	77177	169230	74775	1.00:2.19:0.97	Carbamidomethylation
920	3889	sp|P02792|FRIL_HUMAN	Ferritin light chain OS=Homo sapiens OX=9606 GN=FTL PE=1 SV=2	20020	2.44	9	1	1	297820	115730	501460	1061900	507840	542850	919290	139820	209490	297820	115730	501460	1061900	507840	542850	919290	139820	209490	1.00:0.39:1.68:3.57:1.71:1.82:3.09:0.47:0.70	305000	704200	422870	305000	704200	422870	1.00:2.31:1.39
495	3373	sp|P36873-2|PP1G_HUMAN	Isoform 2 of Serine/threonine-protein phosphatase PP1-gamma catalytic subunit OS=Homo sapiens OX=9606 GN=PPP1CC	38518	2.43	4	1	1	84044	95189	282780	207950	443290	415910	255660	129760	173880	84044	95189	282780	207950	443290	415910	255660	129760	173880	1.00:1.13:3.36:2.47:5.27:4.95:3.04:1.54:2.07	154000	355710	186430	154000	355710	186430	1.00:2.31:1.21	Acetylation (Protein N-term)
495	3438	sp|P36873|PP1G_HUMAN	Serine/threonine-protein phosphatase PP1-gamma catalytic subunit OS=Homo sapiens OX=9606 GN=PPP1CC PE=1 SV=1	36984	2.43	4	1	1	84044	95189	282780	207950	443290	415910	255660	129760	173880	84044	95189	282780	207950	443290	415910	255660	129760	173880	1.00:1.13:3.36:2.47:5.27:4.95:3.04:1.54:2.07	154000	355710	186430	154000	355710	186430	1.00:2.31:1.21	Acetylation (Protein N-term)
409	79218	sp|P33176|KINH_HUMAN	Kinesin-1 heavy chain OS=Homo sapiens OX=9606 GN=KIF5B PE=1 SV=1	109685	2.22	3	1	1	34508	287330	310870	619780	345690	404780	415420	360860	247140	34508	287330	310870	619780	345690	404780	415420	360860	247140	1.00:8.33:9.01:17.96:10.02:11.73:12.04:10.46:7.16	210900	456750	341140	210900	456750	341140	1.00:2.17:1.62
